# Supplementary material for: G9a and ZNF644 Physically Associate to Suppress Progenitor Gene Expression during Neurogenesis
Source: Stem Cell Reports. 2016 Aug 18;7(3):454–70. doi: 10.1016/j.stemcr.2016.06.012 (PMC5031922; doi:10.1016/j.stemcr.2016.06.012)
Supplement: Table S1. LC-MS Data for 33 Replicate AP-MS Experiments for 25 Histone Methylation-Related and Eight Transcription-Related Proteins, Related to Figure 1 [file mmc2.xlsx]

## Sheet: Sheet1
Bait	Prey	Average Spectral Count	Standard Deviation	SAINT	Verified MI Score	In BioGrid	Evidence for physical interaction
ASH2L	MLL3	34	4.24264	1	0.982	1	Reconstituted Complex;Affinity Capture-MS
ASH2L	MEN1	9	2.82843	1	0.895	1	Affinity Capture-Western;Reconstituted Complex
ASH2L	ASH2L	127.5	4.94975	1	0	1	Affinity Capture-Western;Reconstituted Complex
ASH2L	CXXC1	28.5	9.19239	1	0	1	Affinity Capture-Western;Affinity Capture-MS
ASH2L	HCFC1	27	7.07107	1	0	1	Reconstituted Complex;Affinity Capture-MS
ASH2L	HCFC2	16.5	2.12132	1	0	1	Reconstituted Complex;Affinity Capture-MS
ASH2L	KDM6A	37	1.41421	1	0	1	Affinity Capture-MS
ASH2L	MLL	152.5	38.8909	1	0	1	Affinity Capture-Western;Co-localization;Affinity Capture-MS
ASH2L	MLL2	46	7.07107	1	0	1	Affinity Capture-Western
ASH2L	PAXIP1	12.5	0.707107	1	0	1	Affinity Capture-Western
ASH2L	RBBP5	40.5	2.12132	1	0	1	Affinity Capture-Western;Reconstituted Complex;Affinity Capture-MS
ASH2L	SETD1A	46.5	6.36396	1	0	1	Co-fractionation;Affinity Capture-MS
ASH2L	WBP7	90.5	4.94975	1	0	1	Affinity Capture-MS
ASH2L	WDR5	34	1.41421	1	0	1	Affinity Capture-Western;Reconstituted Complex;Co-fractionation;Affinity Capture-MS
ASH2L	DPY30	8	1.41421	0.99	0	1	Two-hybrid;Affinity Capture-MS
ASH2L	SETD1B	9	1.41421	0.98	0.482	1	Affinity Capture-MS
ASH2L	NCOA6	4	1.41421	0.91	0	1	Affinity Capture-Western
ASH2L	BOD1L1	18.5	2.12132	1	0	0	NA
ASH2L	BUB3	6	0	0.99	0	0	NA
ASH2L	WDR5B	6	0	0.99	0	0	NA
ASH2L	WDR82	6	0	0.99	0	0	NA
ASH2L	UBR5	4.5	0.707107	0.96	0	0	NA
ASH2L	MED21	2	0	0.83	0	0	NA
CBX1	CBX5	14.5	6.36396	1	1	1	Reconstituted Complex;Co-localization;Affinity Capture-MS;Affinity Capture-Western
CBX1	CHAF1A	17.5	7.77817	1	0.921	1	Affinity Capture-MS
CBX1	ADNP	74	26.8701	1	0	1	Affinity Capture-MS;Affinity Capture-Western
CBX1	CBX1	398.5	174.655	1	0	1	Reconstituted Complex;Affinity Capture-Western;Co-crystal Structure
CBX1	CBX3	14	1.41421	1	0	1	Reconstituted Complex;Co-localization;Affinity Capture-MS;Affinity Capture-Western
CBX1	CHD4	51	31.1127	1	0	1	Affinity Capture-MS
CBX1	POGZ	29.5	17.6777	1	0	1	Affinity Capture-MS
CBX1	TRIM28	45	14.1421	1	0	1	Reconstituted Complex;Affinity Capture-MS;Affinity Capture-Western
CBX1	XRCC6	31.5	16.2635	0.96	0	1	Affinity Capture-MS
CBX1	LRIF1	5.5	2.12132	0.87	0	1	Two-hybrid
CBX1	NSL1	5.5	3.53553	0.86	0.482	0	NA
CBX1	L3MBTL2	27.5	21.9203	1	0	0	NA
CBX1	MGA	34.5	27.5772	1	0	0	NA
CBX1	PCGF6	8	1.41421	1	0	0	NA
CBX1	CHAF1B	12	9.89949	0.99	0	0	NA
CBX1	CHAMP1	9	1.41421	0.99	0	0	NA
CBX1	RING1	4.5	0.707107	0.94	0	0	NA
CBX1	HIST2H3D	4	0	0.93	0	0	NA
CBX1	XRCC5	25	11.3137	0.92	0	0	NA
CBX1	CHD3	10	5.65685	0.9	0	0	NA
CBX1	GTF3C4	2	0	0.86	0	0	NA
CBX1	ZMYM3	3.5	0.707107	0.86	0	0	NA
CBX3	CBX1	336	96.1665	1	1	1	Reconstituted Complex;Affinity Capture-Western
CBX3	CBX5	60	8.48528	1	1	1	Reconstituted Complex;Affinity Capture-MS;Affinity Capture-Western
CBX3	CHD4	112	19.799	1	0.921	1	Affinity Capture-MS
CBX3	POGZ	107.5	13.435	1	0.909	1	Affinity Capture-MS
CBX3	ADNP	117	2.82843	1	0.84	1	Affinity Capture-MS;Affinity Capture-Western
CBX3	CBX3	497	33.9411	1	0	1	Reconstituted Complex;Affinity Capture-MS;Affinity Capture-Western
CBX3	MGA	43.5	4.94975	1	0	1	Two-hybrid
CBX3	TRIM28	207.5	13.435	1	0	1	Reconstituted Complex;Affinity Capture-MS;Two-hybrid;Affinity Capture-Western
CBX3	NSL1	19	5.65685	1	0.732	0	NA
CBX3	CHAMP1	51	0	1	0.705	0	NA
CBX3	DSN1	29	1.41421	1	0.705	0	NA
CBX3	PMF1	14.5	4.94975	1	0.627	0	NA
CBX3	CHAF1A	24	9.89949	1	0.482	0	NA
CBX3	CHAF1B	8.5	0.707107	0.99	0.482	0	NA
CBX3	L3MBTL2	9.5	3.53553	0.98	0	1	Affinity Capture-Western
CBX3	PCGF6	6.5	0.707107	0.95	0	1	Affinity Capture-Western
CBX3	RING1	5.5	0.707107	0.9	0.482	1	Affinity Capture-Western
CBX3	WHSC1L1	6	2.82843	0.89	0	1	Two-hybrid
CBX3	LRIF1	36.5	0.707107	1	0	0	NA
CBX3	MIS12	15	4.24264	1	0	0	NA
CBX3	CHD3	16.5	4.94975	0.99	0	0	NA
CBX3	WDR5	6.5	0.707107	0.97	0	0	NA
CBX3	KRR1	8.5	4.94975	0.95	0	0	NA
CBX3	RBBP4	14	2.82843	0.95	0	0	NA
CBX3	KRI1	7	4.24264	0.89	0	0	NA
CBX3	RLF	10	8.48528	0.88	0	0	NA
CBX3	RPS26	5	1.41421	0.86	0	0	NA
CBX5	CHAF1A	29.5	2.12132	1	0.986	1	Co-fractionation;Affinity Capture-MS;Affinity Capture-Western
CBX5	CBX3	28	1.41421	1	0	1	Reconstituted Complex;Co-localization;Co-fractionation;Affinity Capture-MS;Affinity Capture-Western
CBX5	CBX5	77.5	17.6777	1	0	1	Reconstituted Complex;Affinity Capture-Western
CBX5	CHAF1B	16	1.41421	1	0	1	Co-fractionation;Affinity Capture-MS;Affinity Capture-Western;Protein-peptide
CBX5	DSN1	11	2.82843	1	0	1	Affinity Capture-MS;Affinity Capture-Western
CBX5	TRIM28	77	11.3137	1	0	1	Reconstituted Complex;Affinity Capture-MS;Two-hybrid;Affinity Capture-Western;Protein-peptide
CBX5	MIS12	7	1.41421	0.99	0	1	Affinity Capture-MS;Affinity Capture-Western
CBX5	RBBP4	13.5	2.12132	0.99	0	1	Co-fractionation;Affinity Capture-MS;Affinity Capture-Western
CBX5	POGZ	11	4.24264	0.98	0	1	Co-localization;Affinity Capture-MS;Two-hybrid;Affinity Capture-Western
CBX5	EHMT1	7.5	0.707107	0.9	0	1	Affinity Capture-MS
CBX5	SGOL1	3	0	0.83	0	1	Affinity Capture-MS
CBX5	ZNF644	11.5	2.12132	0.99	0	0	NA
CBX5	PMF1	3.5	0.707107	0.95	0	0	NA
CBX5	GTF3C4	3.5	0.707107	0.9	0	0	NA
CENPH	CENPH	58.5	12.0208	1	0	1	Reconstituted Complex;Affinity Capture-Western
CENPH	CENPI	30	2.82843	1	0	1	Affinity Capture-MS
CENPH	CENPK	31.5	0.707107	1	0	1	Affinity Capture-MS
CENPH	CENPN	22.5	0.707107	1	0.55	0	NA
CENPH	CENPL	10	1.41421	1	0.482	0	NA
CENPH	CENPM	7.5	0.707107	0.99	0	0	NA
CENPK	CENPH	9	1.41421	0.98	0.591	0	NA
CENPK	CENPK	26.5	4.94975	1	0	0	NA
CHAMP1	POGZ	13	1.41421	1	0.705	0	NA
CHAMP1	CHAMP1	26.5	2.12132	1	0	0	NA
CHAMP1	CBX3	7	1.41421	0.98	0	0	NA
CPSF3	CPSF2	81	16.9706	1	1	1	Affinity Capture-Western
CPSF3	CPSF1	61.5	4.94975	1	1	0	NA
CPSF3	FIP1L1	41	1.41421	1	0	1	Co-fractionation
CPSF3	SYMPK	36.5	0.707107	1	0	1	Affinity Capture-Western
CPSF3	WDR33	41	2.82843	1	0	1	Co-fractionation
CPSF3	CSTF2	7	1.41421	0.98	0.978	1	Affinity Capture-Western
CPSF3	CPSF3	213	48.0833	1	0	0	NA
CPSF3	CPSF4	15	1.41421	1	0	0	NA
CPSF3	GLTSCR2	5.5	0.707107	0.97	0	0	NA
CPSF3	UBE3D	4	1.41421	0.91	0	0	NA
EHMT2	WIZ	29.5	9.19239	1	0.895	1	Affinity Capture-MS;Affinity Capture-Western
EHMT2	EHMT1	25	7.07107	0.99	0.988	1	Affinity Capture-MS
EHMT2	EHMT2	119.5	30.4056	0.99	0	1	Affinity Capture-MS;Biochemical Activity
EHMT2	ZNF644	10	4.24264	0.96	0	0	NA
EZH1	EED	36.5	0.707107	1	0	1	Reconstituted Complex;Affinity Capture-Western
EZH1	EZH1	108.5	40.3051	1	0	1	Affinity Capture-Western
EZH1	SUZ12	96	9.89949	1	0	1	Affinity Capture-Western
EZH1	AEBP2	8.5	0.707107	1	0	0	NA
EZH1	C10orf12	51	9.89949	1	0	0	NA
EZH1	LCOR	11.5	7.77817	1	0	0	NA
EZH1	MTF2	39	4.24264	1	0	0	NA
EZH1	PHF1	19.5	4.94975	1	0	0	NA
EZH1	JARID2	11	2.82843	0.99	0	0	NA
EZH1	RBBP4	21.5	9.19239	0.99	0	0	NA
EZH1	RBBP7	10.5	7.77817	0.98	0	0	NA
EZH2	EED	12.5	3.53553	1	0	1	Reconstituted Complex;Affinity Capture-Western;Two-hybrid;Biochemical Activity
EZH2	EZH2	22	0	1	0	1	Affinity Capture-Western
EZH2	MTF2	13	7.07107	1	0	1	Affinity Capture-MS;Affinity Capture-Western
EZH2	SUZ12	22	4.24264	1	0	1	Reconstituted Complex;Co-fractionation;Affinity Capture-MS;Affinity Capture-Western;Biochemical Activity
KDM6A	RBBP5	23	2.82843	1	0.895	1	Affinity Capture-MS;Affinity Capture-Western
KDM6A	ASH2L	15.5	2.12132	1	0.867	1	Affinity Capture-MS;Affinity Capture-Western
KDM6A	MLL3	46	26.8701	1	0.705	1	Affinity Capture-MS
KDM6A	MLL2	128.5	82.7315	1	0	1	Affinity Capture-MS
KDM6A	PAXIP1	16	4.24264	1	0	1	Affinity Capture-MS;Affinity Capture-Western
KDM6A	WDR5	10	7.07107	0.98	0	1	Affinity Capture-MS;Affinity Capture-Western
KDM6A	DPY30	5	0	0.98	0.627	0	NA
KDM6A	NCOA6	16	9.89949	0.96	0	1	Affinity Capture-MS
KDM6A	KDM6A	192	96.1665	1	0	0	NA
L3MBTL1	L3MBTL1	200.5	135.057	1	0	1	Affinity Capture-Western
L3MBTL2	CBX3	13.5	2.12132	1	0	1	Reconstituted Complex;Affinity Capture-Western
L3MBTL2	PCGF6	19.5	0.707107	1	0	1	Reconstituted Complex
L3MBTL2	RNF2	14	11.3137	0.99	0.684	1	Reconstituted Complex;Affinity Capture-Western
L3MBTL2	E2F6	11.5	2.12132	0.99	0	1	Affinity Capture-Western
L3MBTL2	L3MBTL2	312.5	28.9914	1	0	0	NA
L3MBTL2	MGA	186.5	3.53553	1	0	0	NA
L3MBTL2	RING1	16	2.82843	1	0	0	NA
L3MBTL2	WDR5	13	4.24264	1	0	0	NA
L3MBTL2	MAX	10	2.82843	0.99	0	0	NA
L3MBTL2	TFDP2	5	4.24264	0.89	0	0	NA
L3MBTL3	L3MBTL3	75.5	27.5772	1	0	0	NA
L3MBTL3	SAMD1	35.5	7.77817	0.99	0	0	NA
L3MBTL3	SAMD13	3	1.41421	0.88	0	0	NA
L3MBTL4	L3MBTL4	55.5	61.5183	1	0	0	NA
LCORL	CHD3	48.5	0.707107	1	0	0	NA
LCORL	CHD4	281	5.65685	1	0	0	NA
LCORL	CTBP1	31.5	3.53553	1	0	0	NA
LCORL	LCORL	296.5	89.8026	1	0	0	NA
MAX	MAX	16.5	0.707107	1	0	1	Reconstituted Complex;Affinity Capture-Western;Co-crystal Structure
MAX	HNRNPC	7	1.41421	0.96	0	0	NA
MAX	PABPC1	5	0	0.89	0	0	NA
MED18	MED17	45.5	4.94975	1	0.999	1	Reconstituted Complex;Affinity Capture-MS
MED18	MED6	19	5.65685	1	0.998	1	Affinity Capture-MS
MED18	MED31	7.5	0.707107	1	0.996	1	Affinity Capture-MS
MED18	MED21	9	2.82843	1	0.991	1	Reconstituted Complex;Co-fractionation;Affinity Capture-MS
MED18	MED27	23	8.48528	1	0.984	1	Affinity Capture-MS
MED18	MED1	51.5	28.9914	1	0	1	Reconstituted Complex;Co-fractionation;Affinity Capture-MS
MED18	MED14	49	11.3137	1	0	1	Affinity Capture-MS
MED18	MED18	72	28.2843	1	0	1	Affinity Capture-MS
MED18	MED20	12	5.65685	1	0	1	Reconstituted Complex;Affinity Capture-MS
MED18	MED26	19.5	3.53553	1	0	1	Affinity Capture-MS
MED18	MED28	7	1.41421	1	0	1	Affinity Capture-MS
MED18	MED4	19.5	4.94975	1	0	1	Co-fractionation;Affinity Capture-MS
MED18	MED8	25.5	3.53553	1	0	1	Co-fractionation;Affinity Capture-MS
MED18	POLR2A	52	19.799	1	0.938	0	NA
MED18	POLR2B	32.5	9.19239	1	0.921	0	NA
MED18	MED10	6.5	0.707107	0.99	0	1	Affinity Capture-MS
MED18	MED30	5.5	0.707107	0.98	0	1	Affinity Capture-MS
MED18	MED9	6.5	2.12132	0.98	0.972	0	NA
MED18	POLR2C	8	1.41421	0.98	0.9	0	NA
MED18	MED19	5	1.41421	0.97	0.995	0	NA
MED18	MED13L	9.5	3.53553	0.97	0.935	0	NA
MED18	MED11	4	1.41421	0.93	0.992	0	NA
MED18	MED12	15.5	14.8492	0.91	0.987	1	Reconstituted Complex;Affinity Capture-MS
MED18	MED24	2.5	0.707107	0.87	0	1	Co-fractionation;Affinity Capture-MS
MED18	MED15	2	0	0.83	0	1	Affinity Capture-MS
MED18	POLR2E	5.5	2.12132	0.85	0	0	NA
MED30	MED17	57	1.41421	1	0.993	1	Affinity Capture-Western
MED30	MED6	13	2.82843	1	0.993	1	Reconstituted Complex;Affinity Capture-Western
MED30	MED20	16.5	3.53553	1	0.984	1	Affinity Capture-Western
MED30	MED21	10.5	0.707107	1	0.979	1	Reconstituted Complex;Affinity Capture-Western
MED30	MED12	31	2.82843	1	0.976	1	Affinity Capture-Western
MED30	MED8	14.5	0.707107	1	0.971	1	Reconstituted Complex
MED30	MED13	19	1.41421	1	0.964	1	Affinity Capture-Western
MED30	MED27	29.5	3.53553	1	0.959	1	Reconstituted Complex
MED30	POLR2A	60	9.89949	1	0.82	1	Affinity Capture-Western
MED30	MED1	65	19.799	1	0	1	Affinity Capture-Western
MED30	MED30	34	4.24264	1	0	1	Affinity Capture-Western
MED30	MED4	33	2.82843	1	0	1	Reconstituted Complex
MED30	MED7	12	4.24264	1	0.964	0	NA
MED30	MED19	10	2.82843	1	0.96	0	NA
MED30	MED10	12.5	2.12132	1	0.959	0	NA
MED30	MED11	10.5	0.707107	1	0.928	0	NA
MED30	MED13L	34	7.07107	1	0.854	0	NA
MED30	MED22	6.5	2.12132	0.99	0	1	Reconstituted Complex
MED30	MED9	7	0	0.99	0.921	0	NA
MED30	MED24	3	1.41421	0.89	0.971	1	Affinity Capture-Western
MED30	MED14	82.5	20.5061	1	0	0	NA
MED30	MED28	12.5	3.53553	1	0	0	NA
MED30	POLR2B	24.5	0.707107	1	0	0	NA
MED30	MED26	5.5	0.707107	0.96	0	0	NA
MED30	MED12L	5.5	0.707107	0.95	0	0	NA
MED30	POLR2C	7.5	4.94975	0.91	0	0	NA
MED30	POLR2E	5	0	0.86	0	0	NA
MED30	POLR2I	7	1.41421	0.83	0	0	NA
MED7	MED31	29	2.82843	1	1	1	Two-hybrid
MED7	MED10	33	0	1	1	0	NA
MED7	MED17	97	7.07107	1	1	0	NA
MED7	MED6	30.5	2.12132	1	1	0	NA
MED7	MED12	109.5	7.77817	1	0.998	0	NA
MED7	MED13	63	2.82843	1	0.998	0	NA
MED7	MED21	26.5	3.53553	1	0.998	0	NA
MED7	POLR2A	179	11.3137	1	0.998	0	NA
MED7	MED20	23.5	2.12132	1	0.994	0	NA
MED7	MED27	44.5	7.77817	1	0.992	0	NA
MED7	POLR2B	115	2.82843	1	0.988	0	NA
MED7	POLR2C	32	0	1	0.988	0	NA
MED7	MED19	52.5	4.94975	1	0.982	0	NA
MED7	MED11	11.5	0.707107	1	0.968	0	NA
MED7	MED9	37	5.65685	1	0.964	0	NA
MED7	MED13L	87	5.65685	1	0.935	0	NA
MED7	POLR2E	13.5	0.707107	0.98	0.902	0	NA
MED7	MED16	5.5	0.707107	0.92	0.997	0	NA
MED7	ACAD11	17.5	3.53553	1	0	0	NA
MED7	CDK19	21	5.65685	1	0	0	NA
MED7	MED1	323.5	9.19239	1	0	0	NA
MED7	MED12L	31	1.41421	1	0	0	NA
MED7	MED14	344.5	4.94975	1	0	0	NA
MED7	MED22	11.5	2.12132	1	0	0	NA
MED7	MED26	52.5	3.53553	1	0	0	NA
MED7	MED28	19	0	1	0	0	NA
MED7	MED30	16	2.82843	1	0	0	NA
MED7	MED4	97	12.7279	1	0	0	NA
MED7	MED7	48	1.41421	1	0	0	NA
MED7	MED8	30	2.82843	1	0	0	NA
MED7	RLTPR	14.5	0.707107	0.99	0	0	NA
MED7	MED24	8.5	2.12132	0.97	0	0	NA
MED7	MED15	7.5	2.12132	0.95	0	0	NA
MED7	CDK8	6.5	0.707107	0.93	0	0	NA
MED7	MED29	3.5	0.707107	0.85	0	0	NA
MORF4L1	MRGBP	12	5.65685	1	1	1	Affinity Capture-MS;Affinity Capture-Western
MORF4L1	BRD8	19	0	1	0.999	1	Affinity Capture-MS
MORF4L1	PHF12	52.5	4.94975	1	0.997	1	Reconstituted Complex;Affinity Capture-MS
MORF4L1	MORF4L1	80.5	3.53553	1	0	1	Affinity Capture-MS
MORF4L1	MORF4L2	8	2.82843	0.99	1	1	Affinity Capture-MS
MORF4L1	SIN3B	38	2.82843	0.99	1	1	Affinity Capture-MS
MORF4L1	PALB2	10	1.41421	0.99	0	1	Reconstituted Complex;Affinity Capture-MS;Affinity Capture-Western
MORF4L1	KDM5A	10.5	2.12132	0.98	0	1	Affinity Capture-MS;Affinity Capture-Western
MORF4L1	RBBP7	4	1.41421	0.93	0.973	1	Affinity Capture-MS
MORF4L1	MRFAP1	4.5	3.53553	0.88	0.995	1	Reconstituted Complex;Affinity Capture-MS;Affinity Capture-Western;Two-hybrid
MORF4L1	EMSY	50	1.41421	1	0	0	NA
MORF4L1	GATAD1	25	7.07107	1	0	0	NA
MTF2	EZH2	62	21.2132	1	0.999	1	Affinity Capture-Western
MTF2	SUZ12	77	1.41421	1	0	1	Affinity Capture-Western
MTF2	C10orf12	30	4.24264	1	0	0	NA
MTF2	EED	28.5	2.12132	1	0	0	NA
MTF2	EZH1	17.5	4.94975	1	0	0	NA
MTF2	MTF2	65	7.07107	1	0	0	NA
MTF2	RBBP7	7.5	0.707107	0.99	0	0	NA
MTF2	LCOR	6.5	3.53553	0.97	0	0	NA
MTF2	MRPS27	3	1.41421	0.84	0	0	NA
PCGF6	PCGF6	12	1.41421	0.99	0	1	Affinity Capture-MS;Two-hybrid
PHF1	EZH2	37	15.5563	1	0.997	1	Affinity Capture-MS;Affinity Capture-Western;Two-hybrid
PHF1	EED	27.5	6.36396	1	0.931	1	Affinity Capture-Western
PHF1	SUZ12	52	11.3137	1	0	1	Affinity Capture-MS;Affinity Capture-Western
PHF1	C10orf12	34	16.9706	1	0	0	NA
PHF1	PHF1	74	24.0416	1	0	0	NA
PHF1	EZH1	9.5	4.94975	0.99	0	0	NA
PHF1	LCOR	7	1.41421	0.99	0	0	NA
POLR2D	POLR2A	534.5	202.94	1	1	1	Reconstituted Complex
POLR2D	POLR2B	414.5	108.187	1	1	1	Reconstituted Complex
POLR2D	POLR2C	98	28.2843	1	1	1	Reconstituted Complex
POLR2D	POLR2E	85	41.0122	1	1	1	Reconstituted Complex
POLR2D	POLR2I	48	7.07107	1	1	1	Co-fractionation
POLR2D	POLR2G	205	67.8823	1	0	1	Reconstituted Complex;Co-fractionation
POLR2D	POLR2H	62.5	43.1335	1	0	1	Reconstituted Complex
POLR2D	POLR2D	85	35.3553	1	0	0	NA
POLR2D	POLR2J	29.5	16.2635	1	0	0	NA
POLR2D	POLR2M	24	15.5563	1	0	0	NA
POLR2D	RECQL5	33	11.3137	1	0	0	NA
POLR2D	RPAP2	28	1.41421	1	0	0	NA
POLR2D	RPRD1A	94	33.9411	1	0	0	NA
POLR2D	RPRD1B	68.5	37.4767	1	0	0	NA
POLR2D	RPRD2	86.5	16.2635	1	0	0	NA
POLR2D	MED1	13.5	6.36396	0.98	0	0	NA
POLR2D	MED17	8.5	3.53553	0.98	0	0	NA
POLR2D	SUPT6H	10.5	6.36396	0.98	0	0	NA
POLR2D	SCAF4	6	4.24264	0.93	0	0	NA
POLR2D	PHRF1	4.5	0.707107	0.9	0	0	NA
POLR2D	MED8	4.5	0.707107	0.88	0	0	NA
POLR2D	MED21	6	5.65685	0.83	0	0	NA
POLR2D	RNGTT	3	0	0.83	0	0	NA
POLR2E	POLR2A	662.5	12.0208	1	1	1	Reconstituted Complex;Co-fractionation
POLR2E	POLR2B	439	46.669	1	1	1	Reconstituted Complex;Co-fractionation
POLR2E	POLR2C	145	4.24264	1	1	1	Reconstituted Complex;Co-fractionation
POLR2E	POLR2L	9.5	0.707107	1	1	1	Reconstituted Complex
POLR2E	POLR1C	174.5	2.12132	1	0.999	1	Co-fractionation
POLR2E	POLR2I	59.5	17.6777	1	0.999	1	Co-fractionation
POLR2E	POLR2E	97.5	10.6066	1	0	1	Reconstituted Complex
POLR2E	POLR2G	61	11.3137	1	0	1	Reconstituted Complex
POLR2E	POLR2H	197	43.8406	1	0	1	Reconstituted Complex
POLR2E	POLR3A	271	21.2132	1	0	1	Co-fractionation
POLR2E	POLR3H	32	9.89949	1	0	1	Co-fractionation
POLR2E	URI1	86	9.89949	1	0	1	Reconstituted Complex
POLR2E	POLR1E	39	0	1	0.973	0	NA
POLR2E	CD3EAP	38.5	10.6066	1	0	0	NA
POLR2E	CRCP	12.5	0.707107	1	0	0	NA
POLR2E	MED1	19.5	3.53553	1	0	0	NA
POLR2E	MED14	21	4.24264	1	0	0	NA
POLR2E	MED17	18	0	1	0	0	NA
POLR2E	MED21	9	1.41421	1	0	0	NA
POLR2E	PFDN2	27.5	3.53553	1	0	0	NA
POLR2E	PFDN6	16.5	9.19239	1	0	0	NA
POLR2E	PIH1D1	44.5	9.19239	1	0	0	NA
POLR2E	POLR1D	44.5	13.435	1	0	0	NA
POLR2E	POLR2D	20.5	13.435	1	0	0	NA
POLR2E	POLR2J	21.5	3.53553	1	0	0	NA
POLR2E	POLR2M	28	12.7279	1	0	0	NA
POLR2E	POLR3B	122	0	1	0	0	NA
POLR2E	POLR3D	46	1.41421	1	0	0	NA
POLR2E	POLR3E	101.5	0.707107	1	0	0	NA
POLR2E	POLR3K	11	1.41421	1	0	0	NA
POLR2E	RPA2	316	5.65685	1	0	0	NA
POLR2E	RPAP2	17	4.24264	1	0	0	NA
POLR2E	RPAP3	114.5	2.12132	1	0	0	NA
POLR2E	RPRD1A	82	9.89949	1	0	0	NA
POLR2E	RPRD1B	89.5	2.12132	1	0	0	NA
POLR2E	RPRD2	113	1.41421	1	0	0	NA
POLR2E	RUVBL1	76	5.65685	1	0	0	NA
POLR2E	RUVBL2	63.5	0.707107	1	0	0	NA
POLR2E	WDR92	78	1.41421	1	0	0	NA
POLR2E	ZNRD1	13.5	3.53553	1	0	0	NA
POLR2E	PDRG1	10.5	4.94975	0.99	0	0	NA
POLR2E	UXT	9.5	4.94975	0.99	0	0	NA
POLR2E	SCAF4	12.5	3.53553	0.98	0	0	NA
POLR2E	MED8	6.5	0.707107	0.95	0	0	NA
POLR2E	MED4	9.5	4.94975	0.92	0	0	NA
POLR2E	XRN2	7.5	2.12132	0.92	0	0	NA
POLR2E	MED30	4	1.41421	0.9	0	0	NA
POLR2E	RBM16	5.5	2.12132	0.9	0	0	NA
POLR2E	SUPT6H	5.5	2.12132	0.89	0	0	NA
POLR2E	MED19	4.5	2.12132	0.87	0	0	NA
RBBP4	CHD4	248	5.65685	1	1	1	Reconstituted Complex;Affinity Capture-Western
RBBP4	EED	36	12.7279	1	1	1	Reconstituted Complex
RBBP4	HDAC1	78.5	26.163	1	1	1	Reconstituted Complex;Affinity Capture-Western
RBBP4	HDAC2	40	9.89949	1	1	1	Affinity Capture-Western
RBBP4	MBD3	62.5	6.36396	1	1	1	Affinity Capture-Western
RBBP4	MTA1	193.5	54.4472	1	1	1	Affinity Capture-Western
RBBP4	MTA2	201.5	31.8198	1	1	1	Affinity Capture-Western
RBBP4	RBBP7	61.5	4.94975	1	1	1	Co-fractionation
RBBP4	SIN3A	70	7.07107	1	1	1	Reconstituted Complex;Affinity Capture-Western
RBBP4	GATAD2B	85	19.799	1	0.997	1	Reconstituted Complex
RBBP4	GATAD2A	85	38.1838	1	0.993	1	Reconstituted Complex
RBBP4	SMARCA5	45	8.48528	1	0.992	1	Co-fractionation
RBBP4	CHD3	116.5	7.77817	1	1	0	NA
RBBP4	EZH2	68	48.0833	1	1	0	NA
RBBP4	LIN9	23.5	6.36396	1	0	1	Affinity Capture-Western
RBBP4	MTA3	20.5	4.94975	1	1	0	NA
RBBP4	SMARCA1	36.5	26.163	1	0	1	Co-fractionation
RBBP4	SUZ12	81	59.397	1	0	1	Reconstituted Complex;Co-fractionation
RBBP4	BPTF	168	0	1	0.798	0	NA
RBBP4	BRMS1L	10.5	3.53553	0.99	0.944	0	NA
RBBP4	SUDS3	8.5	0.707107	0.99	0.942	0	NA
RBBP4	SAP30	6	1.41421	0.96	1	1	Reconstituted Complex
RBBP4	ARID4B	11.5	10.6066	0.86	0.939	0	NA
RBBP4	MBD2	40	9.89949	1	0	0	NA
RBBP4	MTF2	64.5	40.3051	1	0	0	NA
RBBP4	MYBL2	19.5	3.53553	1	0	0	NA
RBBP4	RBBP4	413.5	70.0036	1	0	0	NA
RBBP4	ZNF512B	30	14.1421	1	0	0	NA
RBBP4	HMGXB4	17	8.48528	0.99	0	0	NA
RBBP4	PHF1	25.5	23.3345	0.99	0	0	NA
RBBP4	BAP18	12.5	9.19239	0.98	0	0	NA
RBBP4	SHPRH	19	14.1421	0.98	0	0	NA
RBBP4	MRPL22	7.5	4.94975	0.97	0	0	NA
RBBP4	CDK2AP1	7	4.24264	0.95	0	0	NA
RBBP4	PWWP2A	9	4.24264	0.95	0	0	NA
RBBP4	BCL11A	16	12.7279	0.94	0	0	NA
RBBP4	LIN37	6.5	3.53553	0.93	0	0	NA
RBBP4	EZH1	12.5	9.19239	0.92	0	0	NA
RING1	BMI1	10	1.41421	1	1	1	Reconstituted Complex;Two-hybrid;Affinity Capture-Western
RING1	PCGF1	8.5	0.707107	1	1	1	Two-hybrid;Affinity Capture-Western
RING1	PCGF2	9.5	0.707107	1	1	1	Two-hybrid;Affinity Capture-Western
RING1	CBX4	18	1.41421	1	0.999	1	Reconstituted Complex;Affinity Capture-Western;Two-hybrid
RING1	RYBP	19	5.65685	1	0.99	1	Affinity Capture-Western;Two-hybrid
RING1	CBX8	22	0	1	0	1	Affinity Capture-Western;Two-hybrid
RING1	PCGF5	19.5	0.707107	1	1	0	NA
RING1	PCGF6	14	0	1	0	1	Two-hybrid
RING1	PHC2	16.5	3.53553	1	0	1	Affinity Capture-Western
RING1	RING1	260.5	57.2756	1	0	1	Reconstituted Complex;Two-hybrid
RING1	KDM2B	26	0	1	0.644	0	NA
RING1	WDR5	8	0	0.99	0	1	Affinity Capture-Western
RING1	USP7	26.5	2.12132	0.99	0.636	0	NA
RING1	CSNK2B	11.5	0.707107	0.99	0.6	0	NA
RING1	PHC1	8	1.41421	0.98	0	1	Affinity Capture-Western
RING1	CSNK2A2	6.5	3.53553	0.98	0.802	0	NA
RING1	E2F6	5	2.82843	0.92	0	1	Reconstituted Complex;Affinity Capture-Western
RING1	BCOR	70	1.41421	1	0	0	NA
RING1	BCORL1	15.5	0.707107	1	0	0	NA
RING1	DCAF7	17	2.82843	1	0	0	NA
RING1	FBRS	10.5	4.94975	1	0	0	NA
RING1	HNRNPC	15	4.24264	1	0	0	NA
RING1	MGA	56	2.82843	1	0	0	NA
RING1	PHC3	9	0	1	0	0	NA
RING1	CSNK2A1	27.5	6.36396	0.99	0	0	NA
RING1	L3MBTL2	7	0	0.98	0	0	NA
RING1	PCGF3	8.5	4.94975	0.98	0	0	NA
RING1	RPL6	11	2.82843	0.97	0	0	NA
RING1	KDM2A	4.5	0.707107	0.95	0	0	NA
RING1	SKP1	8	1.41421	0.94	0	0	NA
RING1	RPL7A	5.5	0.707107	0.93	0	0	NA
RING1	HNRNPCL1	7	0	0.9	0	0	NA
RNF2	BMI1	14	2.82843	1	1	1	Reconstituted Complex;Affinity Capture-MS;Two-hybrid;Affinity Capture-Western
RNF2	PCGF1	12.5	3.53553	1	1	1	Affinity Capture-MS;Affinity Capture-Western
RNF2	PCGF2	10	2.82843	1	1	1	Reconstituted Complex;Affinity Capture-MS;Two-hybrid;Affinity Capture-Western
RNF2	CBX4	39	4.24264	1	0.997	1	Affinity Capture-MS;Two-hybrid
RNF2	RYBP	17	1.41421	1	0.928	1	Affinity Capture-MS;Affinity Capture-Western
RNF2	USP7	37.5	13.435	1	0.84	1	Reconstituted Complex;Affinity Capture-MS;Affinity Capture-Western
RNF2	KDM2B	38.5	4.94975	1	0.684	1	Affinity Capture-MS
RNF2	MGA	81.5	4.94975	1	0.636	1	Affinity Capture-MS
RNF2	BCOR	76.5	16.2635	1	0	1	Affinity Capture-MS
RNF2	BCORL1	44	4.24264	1	0	1	Affinity Capture-MS
RNF2	CBX2	20.5	6.36396	1	0	1	Affinity Capture-MS
RNF2	CBX6	25.5	12.0208	1	0	1	Affinity Capture-MS
RNF2	CBX8	74	38.1838	1	0	1	Affinity Capture-MS;Affinity Capture-Western
RNF2	E2F6	9	1.41421	1	0	1	Affinity Capture-MS
RNF2	L3MBTL2	15.5	0.707107	1	0	1	Reconstituted Complex;Affinity Capture-MS;Affinity Capture-Western
RNF2	PCGF6	13.5	4.94975	1	0	1	Reconstituted Complex;Affinity Capture-MS
RNF2	PHC1	50.5	3.53553	1	0	1	Affinity Capture-MS;Affinity Capture-Western
RNF2	PHC2	57	12.7279	1	0	1	Affinity Capture-MS;Affinity Capture-Western
RNF2	PHC3	23.5	4.94975	1	0	1	Affinity Capture-MS
RNF2	RING1	36	11.3137	1	0	1	Affinity Capture-MS
RNF2	RNF2	130.5	20.5061	1	0	1	Affinity Capture-MS;Two-hybrid;Affinity Capture-Western;Biochemical Activity
RNF2	WDR5	9	1.41421	1	0	1	Affinity Capture-MS
RNF2	FBRS	6	0	0.99	0	1	Affinity Capture-MS
RNF2	SCMH1	15	4.24264	0.99	0	1	Affinity Capture-MS;Affinity Capture-Western
RNF2	SCML1	10.5	6.36396	0.99	0	1	Affinity Capture-MS
RNF2	CSNK2A2	7	4.24264	0.97	0.778	1	Affinity Capture-MS
RNF2	SKP1	13	4.24264	0.97	0	1	Affinity Capture-MS
RNF2	CBX3	8.5	0.707107	0.95	0	1	Affinity Capture-MS
RNF2	CSNK2A1	11.5	4.94975	0.95	0	1	Affinity Capture-MS
RNF2	PCGF5	7	2.82843	0.93	1	1	Affinity Capture-MS;Affinity Capture-Western
RNF2	YAF2	3.5	0.707107	0.93	0.981	1	Affinity Capture-MS
RNF2	KDM2A	6.5	2.12132	0.96	0	0	NA
RNF2	DCAF7	8.5	3.53553	0.92	0	0	NA
RNF2	MORC4	5.5	0.707107	0.91	0	0	NA
RNF2	TFDP2	3	0	0.84	0	0	NA
RPRD1A	POLR2A	375	5.65685	1	0	0	NA
RPRD1A	POLR2B	262.5	60.1041	1	0	0	NA
RPRD1A	POLR2C	66.5	14.8492	1	0	0	NA
RPRD1A	POLR2D	16.5	0.707107	1	0	0	NA
RPRD1A	POLR2E	35	0	1	0	0	NA
RPRD1A	POLR2G	30	9.89949	1	0	0	NA
RPRD1A	POLR2H	36	9.89949	1	0	0	NA
RPRD1A	POLR2I	16.5	3.53553	1	0	0	NA
RPRD1A	POLR2J	12.5	3.53553	1	0	0	NA
RPRD1A	POLR2M	16	0	1	0	0	NA
RPRD1A	RECQL5	25	8.48528	1	0	0	NA
RPRD1A	RPAP2	28.5	17.6777	1	0	0	NA
RPRD1A	RPRD1A	627.5	65.7609	1	0	0	NA
RPRD1A	RPRD1B	61.5	2.12132	1	0	0	NA
RPRD1A	RPRD2	17	0	1	0	0	NA
RPRD1A	GPN3	2	0	0.86	0	0	NA
RPRD1B	POLR2A	320	24.0416	1	0	0	NA
RPRD1B	POLR2B	214.5	12.0208	1	0	0	NA
RPRD1B	POLR2C	64	14.1421	1	0	0	NA
RPRD1B	POLR2D	25.5	12.0208	1	0	0	NA
RPRD1B	POLR2E	31	7.07107	1	0	0	NA
RPRD1B	POLR2G	30.5	6.36396	1	0	0	NA
RPRD1B	POLR2H	36	7.07107	1	0	0	NA
RPRD1B	POLR2I	24	1.41421	1	0	0	NA
RPRD1B	POLR2J	23.5	0.707107	1	0	0	NA
RPRD1B	POLR2M	19.5	3.53553	1	0	0	NA
RPRD1B	RECQL5	40.5	9.19239	1	0	0	NA
RPRD1B	RPAP2	27	2.82843	1	0	0	NA
RPRD1B	RPRD1A	116.5	4.94975	1	0	0	NA
RPRD1B	RPRD1B	223.5	47.3762	1	0	0	NA
RPRD1B	RPRD2	118	9.89949	1	0	0	NA
RPRD1B	SCAF1	4	0	0.92	0	0	NA
RPRD1B	SUPT6H	10.5	10.6066	0.92	0	0	NA
RPRD1B	CTDP1	4.5	0.707107	0.89	0	0	NA
RPRD1B	GPN3	4	1.41421	0.89	0	0	NA
RPRD1B	POLR2L	2	0	0.86	0	0	NA
RYBP	BCOR	28	5.65685	1	0	1	Affinity Capture-MS
RYBP	KDM2B	11.5	2.12132	1	0	1	Affinity Capture-MS
RYBP	PCGF1	10	0	1	0	1	Affinity Capture-MS;Affinity Capture-Western
RYBP	PCGF5	12	4.24264	1	0	1	Affinity Capture-MS
RYBP	PCGF6	8.5	4.94975	1	0	1	Affinity Capture-MS
RYBP	RING1	75.5	23.3345	1	0	1	Reconstituted Complex;Affinity Capture-MS;Affinity Capture-Western
RYBP	RNF2	29	7.07107	1	0	1	Reconstituted Complex;Affinity Capture-MS;Affinity Capture-Western
RYBP	RYBP	259	32.5269	1	0	1	Affinity Capture-MS
RYBP	FBRS	6.5	0.707107	0.99	0	1	Affinity Capture-MS
RYBP	BMI1	8	7.07107	0.97	0	1	Affinity Capture-MS;Affinity Capture-Western
RYBP	MGA	8.5	0.707107	0.92	0	1	Affinity Capture-MS
RYBP	PCGF3	3.5	2.12132	0.92	0	1	Affinity Capture-MS
RYBP	BCORL1	5	2.82843	0.9	0	1	Affinity Capture-MS
RYBP	DCAF7	11.5	0.707107	0.99	0	0	NA
SCMH1	SCMH1	204	41.0122	1	0	1	Two-hybrid
SCMH1	RNF2	15.5	3.53553	1	0.778	0	NA
SCMH1	RING1	11.5	0.707107	1	0.75	0	NA
SCMH1	PHC3	4.5	0.707107	0.93	0.923	0	NA
SCMH1	BMI1	3.5	0.707107	0.93	0.6	0	NA
SCMH1	CBX4	10	4.24264	0.89	0.684	0	NA
SCMH1	CBX8	19	12.7279	1	0	0	NA
SCMH1	PHC2	19.5	7.77817	1	0	0	NA
SCMH1	SCML2	11	1.41421	1	0	0	NA
SCMH1	PHC1	9.5	7.77817	0.95	0	0	NA
SCMH1	PTPMT1	2.5	0.707107	0.86	0	0	NA
SFMBT1	KDM1A	22	1.41421	1	0	0	NA
SFMBT1	SFMBT1	225.5	23.3345	1	0	0	NA
SFMBT1	RCOR3	7.5	2.12132	0.99	0	0	NA
SFMBT1	RCOR1	6	0	0.98	0	0	NA
SFMBT1	POLRMT	4	1.41421	0.9	0	0	NA
SFMBT1	SAMD1	7.5	2.12132	0.89	0	0	NA
SFMBT1	YLPM1	3.5	0.707107	0.89	0	0	NA
SFMBT1	LGALS3BP	3.5	0.707107	0.85	0	0	NA
SUZ12	EED	10	0	1	1	1	Affinity Capture-Western
SUZ12	EZH2	15	5.65685	1	1	1	Affinity Capture-Western
SUZ12	SUZ12	39.5	9.19239	1	0	1	Affinity Capture-Western
SUZ12	MTF2	15.5	3.53553	1	0.979	0	NA
SUZ12	RBBP7	2	0	0.86	0.986	0	NA
SUZ12	FAM82B	12	1.41421	1	0	0	NA
TFDP1	E2F2	10.5	0.707107	1	1	1	Co-localization
TFDP1	E2F3	14.5	2.12132	1	1	1	Co-localization
TFDP1	E2F4	9	0	1	1	1	Reconstituted Complex;Two-hybrid
TFDP1	E2F6	12	0	1	1	1	Reconstituted Complex
TFDP1	E2F1	8	4.24264	0.98	1	1	Reconstituted Complex;Co-localization;Two-hybrid
TFDP1	RB1	8.5	3.53553	0.98	1	0	NA
TFDP1	MGA	23	4.24264	1	0	0	NA
TFDP1	TFDP1	135.5	34.6482	1	0	0	NA
WDR5	ASH2L	24	7.07107	1	1	1	Affinity Capture-MS;Affinity Capture-Western
WDR5	RBBP5	25	8.48528	1	1	1	Affinity Capture-MS;Affinity Capture-Western;Co-crystal Structure;Protein-peptide
WDR5	MLL	72	15.5563	1	0.999	1	Affinity Capture-MS;Affinity Capture-Western;Protein-peptide;Co-crystal Structure
WDR5	SETD1A	25.5	4.94975	1	0.999	1	Affinity Capture-MS;Affinity Capture-Western;Protein-peptide;Co-crystal Structure
WDR5	HCFC1	21.5	2.12132	1	0.995	1	Affinity Capture-MS
WDR5	MLL3	17.5	4.94975	1	0.854	1	Protein-peptide;Co-crystal Structure
WDR5	CXXC1	20.5	4.94975	1	0.788	1	Affinity Capture-MS;Affinity Capture-Western
WDR5	MLL2	18.5	3.53553	1	0	1	Affinity Capture-Western;Protein-peptide;Co-crystal Structure
WDR5	WBP7	36.5	9.19239	1	0	1	Affinity Capture-MS;Protein-peptide;Co-crystal Structure
WDR5	WDR5	46	21.2132	1	0	1	Affinity Capture-Western
WDR5	YEATS2	38.5	4.94975	1	0	1	Affinity Capture-Western
WDR5	KDM6A	21	5.65685	1	0.867	0	NA
WDR5	MBIP	5	1.41421	0.98	0.923	1	Affinity Capture-Western;Two-hybrid
WDR5	CSRP2BP	6	2.82843	0.98	0	1	Affinity Capture-MS
WDR5	HCFC2	6	2.82843	0.98	0.913	0	NA
WDR5	SETD1B	5	1.41421	0.97	0	1	Affinity Capture-Western;Protein-peptide;Co-crystal Structure
WDR5	TADA3	4.5	0.707107	0.96	0	1	Affinity Capture-Western
WDR5	MEN1	4.5	2.12132	0.94	0.854	0	NA
WDR5	KANSL1	18	2.82843	1	0	0	NA
WDR5	KANSL2	9.5	3.53553	1	0	0	NA
WDR5	KANSL3	10.5	2.12132	1	0	0	NA
WDR5	MCRS1	13	0	1	0	0	NA
WDR5	MGA	27	1.41421	1	0	0	NA
WDR5	RERE	16	4.24264	1	0	0	NA
WDR5	ZZZ3	20	7.07107	1	0	0	NA
WDR5	L3MBTL2	7	2.82843	0.99	0	0	NA
WDR5	ZNF608	9	1.41421	0.99	0	0	NA
WDR5	ATN1	7	2.82843	0.98	0	0	NA
WDR5	PHF20L1	6.5	0.707107	0.98	0	0	NA
WDR5	BOD1L1	5.5	2.12132	0.97	0	0	NA
WDR5	BUB3	3	0	0.97	0	0	NA
WDR5	KAT8	4.5	0.707107	0.97	0	0	NA
WDR5	E2F6	3	1.41421	0.94	0	0	NA
WDR5	NCOA6	3	0	0.9	0	0	NA
WDR5	CBX3	5.5	3.53553	0.89	0	0	NA
WDR5	RING1	2	0	0.84	0	0	NA
WDR5	WDR82	2.5	2.12132	0.83	0	0	NA
