# Supplementary material for: G9a and ZNF644 Physically Associate to Suppress Progenitor Gene Expression during Neurogenesis
Source: Stem Cell Reports. 2016 Aug 18;7(3):454–70. doi: 10.1016/j.stemcr.2016.06.012 (PMC5031922; doi:10.1016/j.stemcr.2016.06.012)
Supplement: Table S2. LC-MS Data for Ten Replicate AP-MS Experiments for GFP-Tagged ZNF644 AP-MS Experiments, Related to Figure 1 [file mmc3.xlsx]

## Sheet: Sheet1
PREY PROTEIN	MW	FREQ	GFP.1	GFP.2	GFP-ZNF644-WT.1	GFP-ZNF644-WT.2	GFP-ZNF644-C1263A.1	GFP-ZNF644-C1263A.2	GFP-ZNF644-H1283A.1	GFP-ZNF644-H1283A.2	GFP-ZNF644-ZF8.1	GFP-ZNF644-ZF8.2	Description
K1C10_HUMAN	58827.1	10	119	108	97	276	75	109	156	170	77	33	Keratin, type I cytoskeletal 10 OS=Homo sapiens GN=KRT10 PE=1 SV=6
K22E_HUMAN	65432.9	10	83	75	81	275	57	79	125	145	51	29	Keratin, type II cytoskeletal 2 epidermal OS=Homo sapiens GN=KRT2 PE=1 SV=2
K2C1_HUMAN	66038.7	10	118	129	118	147	91	141	152	202	90	32	Keratin, type II cytoskeletal 1 OS=Homo sapiens GN=KRT1 PE=1 SV=6
ZN644_HUMAN	149565	8	0	0	129	143	89	59	72	103	38	28	Zinc finger protein 644 OS=Homo sapiens GN=ZNF644 PE=1 SV=2
K1C9_HUMAN	62064.3	10	63	68	73	68	58	82	120	147	57	23	Keratin, type I cytoskeletal 9 OS=Homo sapiens GN=KRT9 PE=1 SV=3
GFAP_HUMAN	49880.4	10	12	11	11	50	5	5	12	12	4	3	Glial fibrillary acidic protein OS=Homo sapiens GN=GFAP PE=1 SV=1
MYH10_HUMAN	229000	7	0	0	21	47	4	0	9	18	89	29	Myosin-10 OS=Homo sapiens GN=MYH10 PE=1 SV=3
DDX21_HUMAN	87344.4	9	0	4	26	44	8	11	15	24	80	20	Nucleolar RNA helicase 2 OS=Homo sapiens GN=DDX21 PE=1 SV=5
EHMT2_HUMAN	132371	4	0	0	24	42	0	0	0	0	218	143	Histone-lysine N-methyltransferase EHMT2 OS=Homo sapiens GN=EHMT2 PE=1 SV=3
MYH9_HUMAN	226533	8	0	0	23	38	5	1	10	15	100	29	Myosin-9 OS=Homo sapiens GN=MYH9 PE=1 SV=4
TBB2A_HUMAN	49907	10	6	10	26	36	16	9	37	35	49	24	Tubulin beta-2A chain OS=Homo sapiens GN=TUBB2A PE=1 SV=1
K2C5_HUMAN	62378.3	10	26	24	25	34	19	24	30	26	11	6	Keratin, type II cytoskeletal 5 OS=Homo sapiens GN=KRT5 PE=1 SV=3
TBA1A_HUMAN	50135.7	10	4	10	31	32	15	14	37	33	57	26	Tubulin alpha-1A chain OS=Homo sapiens GN=TUBA1A PE=1 SV=1
EF1A1_HUMAN	50140.7	9	0	13	20	32	13	10	29	24	19	9	Elongation factor 1-alpha 1 OS=Homo sapiens GN=EEF1A1 PE=1 SV=1
KI67_HUMAN	358693	3	0	0	0	31	0	0	0	0	93	12	Antigen KI-67 OS=Homo sapiens GN=MKI67 PE=1 SV=2
K1C14_HUMAN	51561.5	10	29	27	24	27	12	16	27	34	12	2	Keratin, type I cytoskeletal 14 OS=Homo sapiens GN=KRT14 PE=1 SV=4
CH60_HUMAN	61054.4	9	0	14	21	27	7	3	25	17	5	24	60 kDa heat shock protein, mitochondrial OS=Homo sapiens GN=HSPD1 PE=1 SV=2
ENOA_HUMAN	47168.9	9	2	5	18	27	4	2	32	23	0	19	Alpha-enolase OS=Homo sapiens GN=ENO1 PE=1 SV=2
HSP71_HUMAN	70052.2	10	2	5	25	26	7	9	19	19	36	21	Heat shock 70 kDa protein 1A/1B OS=Homo sapiens GN=HSPA1A PE=1 SV=5
HNRPU_HUMAN	90584.5	10	4	7	22	26	16	12	28	29	28	12	Heterogeneous nuclear ribonucleoprotein U OS=Homo sapiens GN=HNRNPU PE=1 SV=6
ALBU_BOVIN	69293.6	7	0	10	16	26	4	9	11	15	0	0	Serum albumin OS=Bos taurus GN=ALB PE=1 SV=4
KPYM_HUMAN	57936.9	9	0	2	21	25	5	4	29	17	25	23	Pyruvate kinase isozymes M1/M2 OS=Homo sapiens GN=PKM2 PE=1 SV=4
NPM_HUMAN	32575.1	6	0	0	10	25	0	0	19	18	13	12	Nucleophosmin OS=Homo sapiens GN=NPM1 PE=1 SV=2
AT8B2_HUMAN	137440	7	28	14	18	24	10	0	4	0	13	0	Probable phospholipid-transporting ATPase ID OS=Homo sapiens GN=ATP8B2 PE=1 SV=2
KCRB_HUMAN	42644.3	8	0	0	14	24	5	8	23	14	7	13	Creatine kinase B-type OS=Homo sapiens GN=CKB PE=1 SV=1
GRP75_HUMAN	73680.4	9	4	0	17	22	11	10	14	16	25	11	Stress-70 protein, mitochondrial OS=Homo sapiens GN=HSPA9 PE=1 SV=2
K2C6A_HUMAN	60045	9	23	18	21	21	8	10	16	30	0	8	Keratin, type II cytoskeletal 6A OS=Homo sapiens GN=KRT6A PE=1 SV=3
G3P_HUMAN	36053.1	10	5	9	14	21	11	10	26	19	7	11	Glyceraldehyde-3-phosphate dehydrogenase OS=Homo sapiens GN=GAPDH PE=1 SV=3
EF2_HUMAN	95338.2	8	0	6	12	21	5	0	20	13	8	9	Elongation factor 2 OS=Homo sapiens GN=EEF2 PE=1 SV=4
PARP1_HUMAN	113084	8	0	0	12	20	9	6	14	15	31	14	Poly [ADP-ribose] polymerase 1 OS=Homo sapiens GN=PARP1 PE=1 SV=4
H4_HUMAN	11367.3	10	5	9	17	19	31	26	41	33	35	15	Histone H4 OS=Homo sapiens GN=HIST1H4A PE=1 SV=2
HSP7C_HUMAN	70898	8	0	3	13	19	4	0	17	12	30	20	Heat shock cognate 71 kDa protein OS=Homo sapiens GN=HSPA8 PE=1 SV=1
DHX9_HUMAN	140959	7	0	0	10	19	4	0	24	24	46	20	ATP-dependent RNA helicase A OS=Homo sapiens GN=DHX9 PE=1 SV=4
ATPA_HUMAN	59750.7	9	0	4	13	18	9	12	23	20	17	12	ATP synthase subunit alpha, mitochondrial OS=Homo sapiens GN=ATP5A1 PE=1 SV=1
EHMT1_HUMAN	141467	4	0	0	12	18	0	0	0	0	147	86	Histone-lysine N-methyltransferase EHMT1 OS=Homo sapiens GN=EHMT1 PE=1 SV=4
K1C16_HUMAN	51268	9	17	15	15	17	4	11	22	26	0	4	Keratin, type I cytoskeletal 16 OS=Homo sapiens GN=KRT16 PE=1 SV=4
ENPL_HUMAN	92469	7	0	11	12	17	6	0	16	10	0	12	Endoplasmin OS=Homo sapiens GN=HSP90B1 PE=1 SV=1
DSG1_HUMAN	113748	6	4	4	3	17	0	0	5	8	0	0	Desmoglein-1 OS=Homo sapiens GN=DSG1 PE=1 SV=2
DESP_HUMAN	331774	3	4	0	0	17	0	0	0	9	0	0	Desmoplakin OS=Homo sapiens GN=DSP PE=1 SV=3
RS3_HUMAN	26688.3	10	2	5	10	16	8	6	12	11	21	10	40S ribosomal protein S3 OS=Homo sapiens GN=RPS3 PE=1 SV=2
HS71L_HUMAN	70374.9	9	0	3	8	16	5	2	13	14	24	15	Heat shock 70 kDa protein 1-like OS=Homo sapiens GN=HSPA1L PE=1 SV=2
ACTB_HUMAN	41736.8	8	0	3	7	16	5	0	26	8	6	9	Actin, cytoplasmic 1 OS=Homo sapiens GN=ACTB PE=1 SV=1
GFP_AEQVI	26886.3	10	168	152	23	15	25	16	19	35	46	27	Green fluorescent protein OS=Aequorea victoria GN=GFP PE=1 SV=1
1433E_HUMAN	29174	7	0	9	12	15	0	0	15	12	6	6	14-3-3 protein epsilon OS=Homo sapiens GN=YWHAE PE=1 SV=1
TPIS_HUMAN	26669.4	6	0	3	9	15	0	0	16	11	0	9	Triosephosphate isomerase OS=Homo sapiens GN=TPI1 PE=1 SV=2
HS90A_HUMAN	84659.8	10	2	5	7	15	3	3	15	10	9	9	Heat shock protein HSP 90-alpha OS=Homo sapiens GN=HSP90AA1 PE=1 SV=5
KPRP_HUMAN	64136.3	3	5	0	0	15	0	0	0	7	0	0	Keratinocyte proline-rich protein OS=Homo sapiens GN=KPRP PE=1 SV=1
WIZ_HUMAN	178675	4	0	0	9	14	0	0	0	0	95	61	Protein Wiz OS=Homo sapiens GN=WIZ PE=1 SV=2
GRP78_HUMAN	72332.9	10	4	5	7	14	9	5	17	17	19	19	78 kDa glucose-regulated protein OS=Homo sapiens GN=HSPA5 PE=1 SV=2
PRDX1_HUMAN	22110.3	9	0	7	11	13	6	3	12	12	13	8	Peroxiredoxin-1 OS=Homo sapiens GN=PRDX1 PE=1 SV=1
ATPB_HUMAN	56560	7	0	3	10	13	0	0	11	9	5	11	ATP synthase subunit beta, mitochondrial OS=Homo sapiens GN=ATP5B PE=1 SV=3
HS90B_HUMAN	83264.4	7	0	2	10	13	0	0	11	5	3	7	Heat shock protein HSP 90-beta OS=Homo sapiens GN=HSP90AB1 PE=1 SV=4
ACTA_HUMAN	42009	10	4	7	9	13	10	4	14	11	15	9	Actin, aortic smooth muscle OS=Homo sapiens GN=ACTA2 PE=1 SV=1
ANXA2_HUMAN	38604.1	3	0	0	0	13	0	0	0	4	0	4	Annexin A2 OS=Homo sapiens GN=ANXA2 PE=1 SV=2
HNRPK_HUMAN	50976.4	9	0	9	12	12	6	6	16	14	17	11	Heterogeneous nuclear ribonucleoprotein K OS=Homo sapiens GN=HNRNPK PE=1 SV=1
TBB5_HUMAN	49670.8	8	0	0	9	12	4	3	11	12	20	10	Tubulin beta chain OS=Homo sapiens GN=TUBB PE=1 SV=2
RL9_HUMAN	21863.3	6	0	0	6	12	0	0	5	5	9	2	60S ribosomal protein L9 OS=Homo sapiens GN=RPL9 PE=1 SV=1
H90B3_HUMAN	68325	4	0	0	5	12	0	0	11	11	0	0	Putative heat shock protein HSP 90-beta-3 OS=Homo sapiens GN=HSP90AB3P PE=5 SV=1
LDHB_HUMAN	36638.4	8	0	6	0	12	5	4	17	13	3	6	L-lactate dehydrogenase B chain OS=Homo sapiens GN=LDHB PE=1 SV=2
VIME_HUMAN	53651.9	9	0	11	12	11	15	13	25	24	17	18	Vimentin OS=Homo sapiens GN=VIM PE=1 SV=4
CBX3_HUMAN	20811.4	6	0	0	10	11	0	0	4	2	14	9	Chromobox protein homolog 3 OS=Homo sapiens GN=CBX3 PE=1 SV=4
RS18_HUMAN	17718.6	5	0	0	10	11	5	0	12	12	0	0	40S ribosomal protein S18 OS=Homo sapiens GN=RPS18 PE=1 SV=3
RSSA_HUMAN	32854.1	6	0	0	10	11	0	0	9	7	3	6	40S ribosomal protein SA OS=Homo sapiens GN=RPSA PE=1 SV=4
MDHM_HUMAN	35503.2	5	0	0	8	11	0	0	11	8	0	13	Malate dehydrogenase, mitochondrial OS=Homo sapiens GN=MDH2 PE=1 SV=3
FBRL_HUMAN	33784.2	6	0	0	5	11	5	0	6	11	22	0	rRNA 2-O-methyltransferase fibrillarin OS=Homo sapiens GN=FBL PE=1 SV=2
CALX_HUMAN	67568.5	7	0	8	2	11	0	0	11	6	1	10	Calnexin OS=Homo sapiens GN=CANX PE=1 SV=2
NOLC1_HUMAN	73603.3	5	0	0	0	11	0	0	6	3	30	2	Nucleolar and coiled-body phosphoprotein 1 OS=Homo sapiens GN=NOLC1 PE=1 SV=2
LAP2A_HUMAN	75492.2	8	0	3	8	10	2	0	10	7	8	4	Lamina-associated polypeptide 2, isoform alpha OS=Homo sapiens GN=TMPO PE=1 SV=2
PRDX6_HUMAN	25035	6	0	0	7	10	1	0	8	4	0	7	Peroxiredoxin-6 OS=Homo sapiens GN=PRDX6 PE=1 SV=3
RBBP4_HUMAN	47655.7	3	0	0	7	10	0	0	0	7	0	0	Histone-binding protein RBBP4 OS=Homo sapiens GN=RBBP4 PE=1 SV=3
G6PI_HUMAN	63147	7	0	2	5	10	2	0	7	5	0	7	Glucose-6-phosphate isomerase OS=Homo sapiens GN=GPI PE=1 SV=4
TOP2A_HUMAN	174385	4	0	0	3	10	0	0	0	0	58	13	DNA topoisomerase 2-alpha OS=Homo sapiens GN=TOP2A PE=1 SV=3
RRP5_HUMAN	208701	4	0	0	1	10	0	0	0	0	61	10	Protein RRP5 homolog OS=Homo sapiens GN=PDCD11 PE=1 SV=3
TBB2C_HUMAN	49831	7	0	4	0	10	4	0	10	10	21	14	Tubulin beta-2C chain OS=Homo sapiens GN=TUBB2C PE=1 SV=1
RS4X_HUMAN	29597.6	8	0	3	0	10	4	3	7	6	20	4	40S ribosomal protein S4, X isoform OS=Homo sapiens GN=RPS4X PE=1 SV=2
CLH1_HUMAN	191615	7	0	0	0	10	5	3	12	9	4	14	Clathrin heavy chain 1 OS=Homo sapiens GN=CLTC PE=1 SV=5
NUCL_HUMAN	76614.5	4	0	0	0	10	0	0	12	6	0	2	Nucleolin OS=Homo sapiens GN=NCL PE=1 SV=3
SODC_HUMAN	15935.7	1	0	0	0	10	0	0	0	0	0	0	Superoxide dismutase [Cu-Zn] OS=Homo sapiens GN=SOD1 PE=1 SV=2
C1QBP_HUMAN	31362.3	7	0	2	11	9	0	0	12	12	13	7	Complement component 1 Q subcomponent-binding protein, mitochondrial OS=Homo sapiens GN=C1QBP PE=1 SV=1
HNRH1_HUMAN	49229.6	8	0	0	11	9	9	10	10	10	12	4	Heterogeneous nuclear ribonucleoprotein H OS=Homo sapiens GN=HNRNPH1 PE=1 SV=4
K1C13_HUMAN	49588.3	10	12	11	10	9	6	6	14	12	4	2	Keratin, type I cytoskeletal 13 OS=Homo sapiens GN=KRT13 PE=1 SV=4
MARCS_HUMAN	31555	5	0	0	10	9	0	0	5	1	0	3	Myristoylated alanine-rich C-kinase substrate OS=Homo sapiens GN=MARCKS PE=1 SV=4
PTBP1_HUMAN	57221.2	6	0	0	9	9	0	0	8	6	8	6	Polypyrimidine tract-binding protein 1 OS=Homo sapiens GN=PTBP1 PE=1 SV=1
K1C17_HUMAN	48105.8	8	11	6	8	9	1	2	6	6	0	0	Keratin, type I cytoskeletal 17 OS=Homo sapiens GN=KRT17 PE=1 SV=2
DHYS_HUMAN	40970.6	4	0	0	7	9	0	0	0	0	88	69	Deoxyhypusine synthase OS=Homo sapiens GN=DHPS PE=1 SV=1
DDX17_HUMAN	72371.6	7	0	0	4	9	3	0	9	7	14	9	Probable ATP-dependent RNA helicase DDX17 OS=Homo sapiens GN=DDX17 PE=1 SV=1
PROF1_HUMAN	15054.1	6	0	0	4	9	5	0	10	8	4	0	Profilin-1 OS=Homo sapiens GN=PFN1 PE=1 SV=2
K22O_HUMAN	65840.8	7	0	4	4	9	0	1	1	2	2	0	Keratin, type II cytoskeletal 2 oral OS=Homo sapiens GN=KRT76 PE=1 SV=2
H90B2_HUMAN	44348.9	5	0	0	0	9	0	0	6	4	5	5	Putative heat shock protein HSP 90-beta 2 OS=Homo sapiens GN=HSP90AB2P PE=1 SV=2
LDHA_HUMAN	36688.6	4	0	0	0	9	0	2	7	0	0	6	L-lactate dehydrogenase A chain OS=Homo sapiens GN=LDHA PE=1 SV=2
UCHL1_HUMAN	24824.4	2	0	0	0	9	0	0	4	0	0	0	Ubiquitin carboxyl-terminal hydrolase isozyme L1 OS=Homo sapiens GN=UCHL1 PE=1 SV=2
HORN_HUMAN	282391	9	9	9	9	8	0	6	2	7	2	2	Hornerin OS=Homo sapiens GN=HRNR PE=1 SV=2
H2A1B_HUMAN	14135.5	10	1	3	8	8	13	20	20	15	8	5	Histone H2A type 1-B/E OS=Homo sapiens GN=HIST1H2AB PE=1 SV=2
LMNB1_HUMAN	66408.6	6	0	0	7	8	0	0	9	4	17	11	Lamin-B1 OS=Homo sapiens GN=LMNB1 PE=1 SV=2
COF1_HUMAN	18502.5	6	0	0	7	8	0	0	7	5	3	7	Cofilin-1 OS=Homo sapiens GN=CFL1 PE=1 SV=3
SET_HUMAN	33489.1	5	0	3	7	8	0	0	8	0	0	5	Protein SET OS=Homo sapiens GN=SET PE=1 SV=3
RA1L2_HUMAN	34225.3	8	0	4	6	8	3	2	12	8	0	5	Heterogeneous nuclear ribonucleoprotein A1-like 2 OS=Homo sapiens GN=HNRNPA1L2 PE=2 SV=2
TKT_HUMAN	67877.7	6	0	2	6	8	0	0	6	2	0	5	Transketolase OS=Homo sapiens GN=TKT PE=1 SV=3
CALR_HUMAN	48141.7	5	0	0	5	8	0	0	10	3	0	5	Calreticulin OS=Homo sapiens GN=CALR PE=1 SV=1
ALDOA_HUMAN	39420	6	0	3	5	8	0	0	5	4	0	3	Fructose-bisphosphate aldolase A OS=Homo sapiens GN=ALDOA PE=1 SV=2
THOC4_HUMAN	26887.9	6	0	0	4	8	0	0	10	9	13	1	THO complex subunit 4 OS=Homo sapiens GN=THOC4 PE=1 SV=3
ROA2_HUMAN	37429.7	10	3	3	4	8	6	4	8	11	8	8	Heterogeneous nuclear ribonucleoproteins A2/B1 OS=Homo sapiens GN=HNRNPA2B1 PE=1 SV=2
ACTN4_HUMAN	104854	5	0	0	4	8	0	0	3	2	0	6	Alpha-actinin-4 OS=Homo sapiens GN=ACTN4 PE=1 SV=2
PEBP1_HUMAN	21056.8	4	0	0	4	8	0	0	4	0	0	4	Phosphatidylethanolamine-binding protein 1 OS=Homo sapiens GN=PEBP1 PE=1 SV=3
TIF1B_HUMAN	88549.9	4	0	0	4	8	2	0	0	0	0	4	Transcription intermediary factor 1-beta OS=Homo sapiens GN=TRIM28 PE=1 SV=5
HNRPQ_HUMAN	69602.7	6	0	0	0	8	0	3	10	7	8	5	Heterogeneous nuclear ribonucleoprotein Q OS=Homo sapiens GN=SYNCRIP PE=1 SV=2
RS2_HUMAN	31324.3	6	0	0	0	8	0	2	7	7	10	5	40S ribosomal protein S2 OS=Homo sapiens GN=RPS2 PE=1 SV=2
PPIA_HUMAN	18012.4	4	0	7	0	8	0	0	9	0	0	6	Peptidyl-prolyl cis-trans isomerase A OS=Homo sapiens GN=PPIA PE=1 SV=2
DKC1_HUMAN	57674	6	0	0	6	7	0	0	3	3	31	6	H/ACA ribonucleoprotein complex subunit 4 OS=Homo sapiens GN=DKC1 PE=1 SV=3
SERA_HUMAN	56650.4	8	0	3	6	7	4	3	15	14	0	8	D-3-phosphoglycerate dehydrogenase OS=Homo sapiens GN=PHGDH PE=1 SV=4
EF1G_HUMAN	50118.9	9	0	1	6	7	7	6	10	8	5	4	Elongation factor 1-gamma OS=Homo sapiens GN=EEF1G PE=1 SV=3
SFPQ_HUMAN	76149.7	7	0	5	6	7	2	0	2	2	0	4	Splicing factor, proline- and glutamine-rich OS=Homo sapiens GN=SFPQ PE=1 SV=2
RAN_HUMAN	24423.1	8	0	0	5	7	9	6	10	10	6	6	GTP-binding nuclear protein Ran OS=Homo sapiens GN=RAN PE=1 SV=3
PRDX3_HUMAN	27692.7	6	0	2	4	7	0	0	9	7	0	5	Thioredoxin-dependent peroxide reductase, mitochondrial OS=Homo sapiens GN=PRDX3 PE=1 SV=3
ILF2_HUMAN	43062.2	6	0	0	4	7	0	0	8	5	8	7	Interleukin enhancer-binding factor 2 OS=Homo sapiens GN=ILF2 PE=1 SV=2
FKBP4_HUMAN	51804.7	3	0	0	3	7	0	0	0	0	0	3	Peptidyl-prolyl cis-trans isomerase FKBP4 OS=Homo sapiens GN=FKBP4 PE=1 SV=3
NOP58_HUMAN	59578.2	3	0	0	0	7	0	0	0	0	29	5	Nucleolar protein 58 OS=Homo sapiens GN=NOP58 PE=1 SV=1
MTA1_HUMAN	80786.4	1	0	0	0	7	0	0	0	0	0	0	Metastasis-associated protein MTA1 OS=Homo sapiens GN=MTA1 PE=1 SV=2
PCBP1_HUMAN	37497.8	2	0	0	0	7	0	0	4	0	0	0	Poly(rC)-binding protein 1 OS=Homo sapiens GN=PCBP1 PE=1 SV=2
TRPM5_HUMAN	131452	3	7	5	0	7	0	0	0	0	0	0	Transient receptor potential cation channel subfamily M member 5 OS=Homo sapiens GN=TRPM5 PE=1 SV=1
CI174_HUMAN	191100	5	11	8	10	6	0	0	0	0	5	0	Uncharacterized protein C9orf174 OS=Homo sapiens GN=C9orf174 PE=1 SV=2
IF5A1_HUMAN	16832.2	8	0	1	6	6	2	0	9	5	5	5	Eukaryotic translation initiation factor 5A-1 OS=Homo sapiens GN=EIF5A PE=1 SV=2
H2A1A_HUMAN	14233.5	7	0	0	5	6	10	0	15	14	9	6	Histone H2A type 1-A OS=Homo sapiens GN=HIST1H2AA PE=1 SV=3
CH10_HUMAN	10931.6	5	0	6	5	6	0	0	0	4	0	3	10 kDa heat shock protein, mitochondrial OS=Homo sapiens GN=HSPE1 PE=1 SV=2
K2C8_HUMAN	53704.3	5	0	0	4	6	0	0	6	0	2	7	Keratin, type II cytoskeletal 8 OS=Homo sapiens GN=KRT8 PE=1 SV=7
FILA2_HUMAN	248072	4	0	0	4	6	0	0	5	6	0	0	Filaggrin-2 OS=Homo sapiens GN=FLG2 PE=1 SV=1
RL40_HUMAN	14728.3	9	2	4	4	6	2	0	2	2	2	3	Ubiquitin-60S ribosomal protein L40 OS=Homo sapiens GN=UBA52 PE=1 SV=2
H2B1B_HUMAN	13950.1	8	0	0	3	6	4	5	13	11	11	10	Histone H2B type 1-B OS=Homo sapiens GN=HIST1H2BB PE=1 SV=2
RCN2_HUMAN	36876.6	4	0	0	3	6	0	0	0	0	9	2	Reticulocalbin-2 OS=Homo sapiens GN=RCN2 PE=1 SV=1
AATM_HUMAN	47517.6	5	0	0	3	6	0	0	8	4	0	5	Aspartate aminotransferase, mitochondrial OS=Homo sapiens GN=GOT2 PE=1 SV=3
RL13_HUMAN	24261.5	9	4	3	3	6	2	2	5	7	8	0	60S ribosomal protein L13 OS=Homo sapiens GN=RPL13 PE=1 SV=4
PLAK_HUMAN	81744.7	6	0	2	3	6	0	2	5	5	0	0	Junction plakoglobin OS=Homo sapiens GN=JUP PE=1 SV=3
HNRPL_HUMAN	64132.9	8	0	3	2	6	2	0	8	5	4	4	Heterogeneous nuclear ribonucleoprotein L OS=Homo sapiens GN=HNRNPL PE=1 SV=2
1433Z_HUMAN	27745.2	7	0	2	2	6	2	0	5	5	0	3	14-3-3 protein zeta/delta OS=Homo sapiens GN=YWHAZ PE=1 SV=1
IF4A1_HUMAN	46153.9	6	0	0	2	6	2	0	4	2	0	4	Eukaryotic initiation factor 4A-I OS=Homo sapiens GN=EIF4A1 PE=1 SV=1
NONO_HUMAN	54231.7	4	0	1	2	6	0	0	0	0	0	6	Non-POU domain-containing octamer-binding protein OS=Homo sapiens GN=NONO PE=1 SV=4
TCPQ_HUMAN	59620.5	4	0	0	2	6	0	0	4	0	0	3	T-complex protein 1 subunit theta OS=Homo sapiens GN=CCT8 PE=1 SV=4
LYAR_HUMAN	43614.7	3	0	0	0	6	0	0	0	0	16	1	Cell growth-regulating nucleolar protein OS=Homo sapiens GN=LYAR PE=1 SV=2
UBA1_HUMAN	117849	4	0	0	0	6	0	0	11	8	0	12	Ubiquitin-like modifier-activating enzyme 1 OS=Homo sapiens GN=UBA1 PE=1 SV=3
FAS_HUMAN	273427	4	0	0	0	6	0	0	6	5	0	8	Fatty acid synthase OS=Homo sapiens GN=FASN PE=1 SV=3
H32_HUMAN	15388	4	0	1	0	6	0	0	7	0	0	1	Histone H3.2 OS=Homo sapiens GN=HIST2H3A PE=1 SV=3
HNRDL_HUMAN	46437.6	4	0	0	0	6	0	0	7	6	0	3	Heterogeneous nuclear ribonucleoprotein D-like OS=Homo sapiens GN=HNRPDL PE=1 SV=3
ACTN1_HUMAN	103058	6	0	0	0	6	0	2	4	3	4	4	Alpha-actinin-1 OS=Homo sapiens GN=ACTN1 PE=1 SV=2
K2C78_HUMAN	56865.9	3	0	0	0	6	0	5	0	6	0	0	Keratin, type II cytoskeletal 78 OS=Homo sapiens GN=KRT78 PE=1 SV=2
E1BL_ADE02	54908.7	7	0	0	10	5	4	0	9	13	8	5	E1B protein, large T-antigen OS=Human adenovirus C serotype 2 GN=E1B PE=1 SV=2
TBA1B_HUMAN	50151.7	9	0	2	4	5	8	6	10	13	7	3	Tubulin alpha-1B chain OS=Homo sapiens GN=TUBA1B PE=1 SV=1
RLA2_HUMAN	11665	7	0	0	4	5	1	0	8	5	5	1	60S acidic ribosomal protein P2 OS=Homo sapiens GN=RPLP2 PE=1 SV=1
RS23_HUMAN	15807.5	9	3	3	4	5	3	0	4	5	6	2	40S ribosomal protein S23 OS=Homo sapiens GN=RPS23 PE=1 SV=3
TIM50_HUMAN	39646.4	6	0	0	4	5	0	0	3	5	6	5	Mitochondrial import inner membrane translocase subunit TIM50 OS=Homo sapiens GN=TIMM50 PE=1 SV=2
PDIP3_HUMAN	46089.2	10	5	5	3	5	6	4	3	6	17	6	Polymerase delta-interacting protein 3 OS=Homo sapiens GN=POLDIP3 PE=1 SV=2
MYL6_HUMAN	16930	6	0	0	3	5	0	0	3	2	9	2	Myosin light polypeptide 6 OS=Homo sapiens GN=MYL6 PE=1 SV=2
PDIA1_HUMAN	57116.5	6	0	2	3	5	0	0	5	3	0	8	Protein disulfide-isomerase OS=Homo sapiens GN=P4HB PE=1 SV=3
PGK1_HUMAN	44614.5	4	0	0	3	5	0	0	2	0	0	3	Phosphoglycerate kinase 1 OS=Homo sapiens GN=PGK1 PE=1 SV=3
SAHH_HUMAN	47716	6	0	3	3	5	0	0	4	2	0	1	Adenosylhomocysteinase OS=Homo sapiens GN=AHCY PE=1 SV=4
HNRPD_HUMAN	38434.1	9	0	5	2	5	6	4	4	4	4	2	Heterogeneous nuclear ribonucleoprotein D0 OS=Homo sapiens GN=HNRNPD PE=1 SV=1
PGAM1_HUMAN	28804	4	0	0	2	5	0	0	2	0	0	3	Phosphoglycerate mutase 1 OS=Homo sapiens GN=PGAM1 PE=1 SV=2
DHX15_HUMAN	90933	3	0	0	0	5	0	0	0	0	28	4	Putative pre-mRNA-splicing factor ATP-dependent RNA helicase DHX15 OS=Homo sapiens GN=DHX15 PE=1 SV=2
TCOF_HUMAN	152106	3	0	0	0	5	0	0	2	0	19	0	Treacle protein OS=Homo sapiens GN=TCOF1 PE=1 SV=3
ILF3_HUMAN	95338.4	5	0	0	0	5	0	0	7	6	10	1	Interleukin enhancer-binding factor 3 OS=Homo sapiens GN=ILF3 PE=1 SV=3
PCNA_HUMAN	28768.8	3	0	0	0	5	0	0	8	0	0	3	Proliferating cell nuclear antigen OS=Homo sapiens GN=PCNA PE=1 SV=1
GLYM_HUMAN	55993.1	4	0	0	0	5	0	0	6	1	0	2	Serine hydroxymethyltransferase, mitochondrial OS=Homo sapiens GN=SHMT2 PE=1 SV=3
ARF1_HUMAN	20696.7	3	0	0	0	5	0	0	5	0	0	3	ADP-ribosylation factor 1 OS=Homo sapiens GN=ARF1 PE=1 SV=2
H2B1A_HUMAN	14167.5	1	0	0	0	5	0	0	0	0	0	0	Histone H2B type 1-A OS=Homo sapiens GN=HIST1H2BA PE=1 SV=3
NDKA_HUMAN	17148.7	1	0	0	0	5	0	0	0	0	0	0	Nucleoside diphosphate kinase A OS=Homo sapiens GN=NME1 PE=1 SV=1
PCBP2_HUMAN	38580.1	4	0	0	0	5	2	0	4	0	3	0	Poly(rC)-binding protein 2 OS=Homo sapiens GN=PCBP2 PE=1 SV=1
AIFM1_HUMAN	66900.6	4	0	0	7	4	0	0	5	0	0	8	Apoptosis-inducing factor 1, mitochondrial OS=Homo sapiens GN=AIFM1 PE=1 SV=1
FUS_HUMAN	53425.8	8	0	2	4	4	4	0	6	6	5	7	RNA-binding protein FUS OS=Homo sapiens GN=FUS PE=1 SV=1
1433T_HUMAN	27764.3	6	0	0	4	4	0	0	6	3	1	3	14-3-3 protein theta OS=Homo sapiens GN=YWHAQ PE=1 SV=1
ROA3_HUMAN	39594.9	8	0	0	3	4	1	3	5	5	5	3	Heterogeneous nuclear ribonucleoprotein A3 OS=Homo sapiens GN=HNRNPA3 PE=1 SV=2
HNRPR_HUMAN	70943.2	8	0	0	2	4	4	3	5	6	13	7	Heterogeneous nuclear ribonucleoprotein R OS=Homo sapiens GN=HNRNPR PE=1 SV=1
TOP1_HUMAN	90725.6	4	0	0	0	4	0	0	2	0	16	3	DNA topoisomerase 1 OS=Homo sapiens GN=TOP1 PE=1 SV=2
H2AY_HUMAN	39617	4	0	0	0	4	0	0	6	0	12	2	Core histone macro-H2A.1 OS=Homo sapiens GN=H2AFY PE=1 SV=4
PDIA6_HUMAN	48121.4	3	0	0	0	4	0	0	7	6	0	0	Protein disulfide-isomerase A6 OS=Homo sapiens GN=PDIA6 PE=1 SV=1
1433B_HUMAN	28082.4	4	0	0	0	4	0	1	5	0	0	4	14-3-3 protein beta/alpha OS=Homo sapiens GN=YWHAB PE=1 SV=3
MDHC_HUMAN	36426.1	3	0	0	0	4	0	0	3	0	0	5	Malate dehydrogenase, cytoplasmic OS=Homo sapiens GN=MDH1 PE=1 SV=4
PP1A_HUMAN	37512.2	3	0	0	0	4	0	0	0	0	5	2	Serine/threonine-protein phosphatase PP1-alpha catalytic subunit OS=Homo sapiens GN=PPP1CA PE=1 SV=1
PRDX2_HUMAN	21891.9	4	0	0	0	4	0	0	3	4	0	5	Peroxiredoxin-2 OS=Homo sapiens GN=PRDX2 PE=1 SV=5
K2C6B_HUMAN	60067	5	2	2	0	4	0	0	4	4	0	0	Keratin, type II cytoskeletal 6B OS=Homo sapiens GN=KRT6B PE=1 SV=5
RCN1_HUMAN	38890.1	2	0	0	0	4	0	0	1	0	0	0	Reticulocalbin-1 OS=Homo sapiens GN=RCN1 PE=1 SV=1
DX39A_HUMAN	49129.6	5	0	0	5	3	0	0	4	4	0	4	ATP-dependent RNA helicase DDX39A OS=Homo sapiens GN=DDX39A PE=1 SV=2
RL11_HUMAN	20252.4	9	0	2	4	3	4	2	4	4	5	2	60S ribosomal protein L11 OS=Homo sapiens GN=RPL11 PE=1 SV=2
PAIRB_HUMAN	44965.5	6	0	0	4	3	0	0	2	2	2	4	Plasminogen activator inhibitor 1 RNA-binding protein OS=Homo sapiens GN=SERBP1 PE=1 SV=2
PTMA_HUMAN	12203	2	0	0	4	3	0	0	0	0	0	0	Prothymosin alpha OS=Homo sapiens GN=PTMA PE=1 SV=2
RS5_HUMAN	22876.4	7	0	0	3	3	0	1	2	2	2	2	40S ribosomal protein S5 OS=Homo sapiens GN=RPS5 PE=1 SV=4
SIRT6_HUMAN	39118.9	4	2	3	3	3	0	0	0	0	0	0	NAD-dependent deacetylase sirtuin-6 OS=Homo sapiens GN=SIRT6 PE=1 SV=2
CENPV_HUMAN	29946	7	0	0	2	3	0	2	2	2	15	4	Centromere protein V OS=Homo sapiens GN=CENPV PE=1 SV=1
ROAA_HUMAN	36224.8	4	0	0	2	3	0	0	5	2	0	0	Heterogeneous nuclear ribonucleoprotein A/B OS=Homo sapiens GN=HNRNPAB PE=1 SV=2
RS10_HUMAN	18897.8	6	0	0	2	3	0	0	4	2	5	4	40S ribosomal protein S10 OS=Homo sapiens GN=RPS10 PE=1 SV=1
EF1B_HUMAN	24763.8	6	0	0	2	3	2	0	4	3	0	2	Elongation factor 1-beta OS=Homo sapiens GN=EEF1B2 PE=1 SV=3
K2C71_HUMAN	57291.7	7	3	3	2	3	0	2	1	0	0	1	Keratin, type II cytoskeletal 71 OS=Homo sapiens GN=KRT71 PE=1 SV=3
PDCD5_HUMAN	14285.1	4	0	0	2	3	0	0	2	0	0	2	Programmed cell death protein 5 OS=Homo sapiens GN=PDCD5 PE=1 SV=3
ROA0_HUMAN	30840.6	7	0	0	1	3	1	0	4	4	1	4	Heterogeneous nuclear ribonucleoprotein A0 OS=Homo sapiens GN=HNRNPA0 PE=1 SV=1
NOP56_HUMAN	66050	3	0	0	0	3	0	0	0	0	35	8	Nucleolar protein 56 OS=Homo sapiens GN=NOP56 PE=1 SV=4
RRP1B_HUMAN	84427.6	2	0	0	0	3	0	0	0	0	16	0	Ribosomal RNA processing protein 1 homolog B OS=Homo sapiens GN=RRP1B PE=1 SV=3
IMB1_HUMAN	97170.3	3	0	0	0	3	0	0	8	0	0	3	Importin subunit beta-1 OS=Homo sapiens GN=KPNB1 PE=1 SV=2
ADT2_HUMAN	32852.2	5	0	0	0	3	0	0	4	1	2	5	ADP/ATP translocase 2 OS=Homo sapiens GN=SLC25A5 PE=1 SV=7
RS7_HUMAN	22126.8	4	0	0	0	3	0	0	4	3	0	5	40S ribosomal protein S7 OS=Homo sapiens GN=RPS7 PE=1 SV=1
GANAB_HUMAN	106874	4	0	0	0	3	0	0	4	2	0	1	Neutral alpha-glucosidase AB OS=Homo sapiens GN=GANAB PE=1 SV=3
AN32A_HUMAN	28585.6	2	0	0	0	3	0	0	0	0	0	1	Acidic leucine-rich nuclear phosphoprotein 32 family member A OS=Homo sapiens GN=ANP32A PE=1 SV=1
PPIB_HUMAN	23742.5	2	0	0	0	3	0	0	1	0	0	0	Peptidyl-prolyl cis-trans isomerase B OS=Homo sapiens GN=PPIB PE=1 SV=2
RS11_HUMAN	18430.7	2	0	0	0	3	0	0	3	0	0	0	40S ribosomal protein S11 OS=Homo sapiens GN=RPS11 PE=1 SV=3
RS12_HUMAN	14514.9	1	0	0	0	3	0	0	0	0	0	0	40S ribosomal protein S12 OS=Homo sapiens GN=RPS12 PE=1 SV=3
SRSF3_HUMAN	19329.8	3	0	0	0	3	0	0	0	2	0	2	Serine/arginine-rich splicing factor 3 OS=Homo sapiens GN=SRSF3 PE=1 SV=1
TCPD_HUMAN	57924.1	2	0	0	0	3	0	0	0	0	0	3	T-complex protein 1 subunit delta OS=Homo sapiens GN=CCT4 PE=1 SV=4
TCPE_HUMAN	59670.9	3	0	0	0	3	0	0	2	2	0	0	T-complex protein 1 subunit epsilon OS=Homo sapiens GN=CCT5 PE=1 SV=1
GRN_HUMAN	63544.6	6	0	6	7	2	4	0	0	3	0	5	Granulins OS=Homo sapiens GN=GRN PE=1 SV=2
MAP4_HUMAN	121005	4	0	0	4	2	0	0	0	0	7	1	Microtubule-associated protein 4 OS=Homo sapiens GN=MAP4 PE=1 SV=3
BASP1_HUMAN	22693.5	5	0	3	3	2	0	0	5	0	0	3	Brain acid soluble protein 1 OS=Homo sapiens GN=BASP1 PE=1 SV=2
HNRPF_HUMAN	45672	3	0	0	3	2	0	0	0	2	0	0	Heterogeneous nuclear ribonucleoprotein F OS=Homo sapiens GN=HNRNPF PE=1 SV=3
DDX5_HUMAN	69148.1	7	0	2	2	2	0	1	0	2	10	1	Probable ATP-dependent RNA helicase DDX5 OS=Homo sapiens GN=DDX5 PE=1 SV=1
H11_HUMAN	21841.9	9	2	2	2	2	2	2	4	3	2	0	Histone H1.1 OS=Homo sapiens GN=HIST1H1A PE=1 SV=3
ROA1_HUMAN	38746.6	7	0	0	2	2	2	2	3	4	0	2	Heterogeneous nuclear ribonucleoprotein A1 OS=Homo sapiens GN=HNRNPA1 PE=1 SV=5
HSP76_HUMAN	71028.2	8	0	2	2	2	2	0	2	3	2	2	Heat shock 70 kDa protein 6 OS=Homo sapiens GN=HSPA6 PE=1 SV=2
BAF_HUMAN	10058.6	6	0	0	2	2	1	2	2	2	0	0	Barrier-to-autointegration factor OS=Homo sapiens GN=BANF1 PE=1 SV=1
F10A1_HUMAN	41331.8	4	0	0	2	2	0	0	2	0	0	2	Hsc70-interacting protein OS=Homo sapiens GN=ST13 PE=1 SV=2
HMGA1_HUMAN	11676	4	0	1	2	2	0	0	2	0	0	0	High mobility group protein HMG-I/HMG-Y OS=Homo sapiens GN=HMGA1 PE=1 SV=3
IPYR_HUMAN	32660	4	0	0	2	2	0	0	2	0	0	1	Inorganic pyrophosphatase OS=Homo sapiens GN=PPA1 PE=1 SV=2
SUMO2_HUMAN	10839.1	2	0	0	2	2	0	0	0	0	0	0	Small ubiquitin-related modifier 2 OS=Homo sapiens GN=SUMO2 PE=1 SV=2
TPM3L_HUMAN	26269.5	7	0	1	2	2	0	0	2	2	2	1	Putative tropomyosin alpha-3 chain-like protein OS=Homo sapiens PE=5 SV=2
UBE2N_HUMAN	17137.9	4	0	0	2	2	0	0	2	0	0	2	Ubiquitin-conjugating enzyme E2 N OS=Homo sapiens GN=UBE2N PE=1 SV=1
IFIT3_HUMAN	55984.9	5	1	2	1	2	0	0	0	0	3	0	Interferon-induced protein with tetratricopeptide repeats 3 OS=Homo sapiens GN=IFIT3 PE=1 SV=1
H33_HUMAN	15327.9	5	0	0	1	2	0	0	2	0	1	1	Histone H3.3 OS=Homo sapiens GN=H3F3A PE=1 SV=2
MCM7_HUMAN	81308.2	2	0	0	1	2	0	0	0	0	0	0	DNA replication licensing factor MCM7 OS=Homo sapiens GN=MCM7 PE=1 SV=4
NACP1_HUMAN	23306	2	0	0	1	2	0	0	0	0	0	0	Putative nascent polypeptide-associated complex subunit alpha-like protein OS=Homo sapiens GN=NACAP1 PE=5 SV=1
TPM4_HUMAN	28522	2	0	0	1	2	0	0	0	0	0	0	Tropomyosin alpha-4 chain OS=Homo sapiens GN=TPM4 PE=1 SV=3
NOL6_HUMAN	127593	2	0	0	0	2	0	0	0	0	20	0	Nucleolar protein 6 OS=Homo sapiens GN=NOL6 PE=1 SV=2
DDX52_HUMAN	67498	3	0	0	0	2	0	0	0	1	15	0	Probable ATP-dependent RNA helicase DDX52 OS=Homo sapiens GN=DDX52 PE=1 SV=3
BCLF1_HUMAN	106123	2	0	0	0	2	0	0	0	0	11	0	Bcl-2-associated transcription factor 1 OS=Homo sapiens GN=BCLAF1 PE=1 SV=2
PDIA3_HUMAN	56782.5	3	0	0	0	2	0	0	7	0	0	5	Protein disulfide-isomerase A3 OS=Homo sapiens GN=PDIA3 PE=1 SV=4
GAR1_HUMAN	22347.9	3	0	0	0	2	0	0	0	0	6	3	H/ACA ribonucleoprotein complex subunit 1 OS=Homo sapiens GN=GAR1 PE=1 SV=1
H2AW_HUMAN	40058.2	5	0	0	0	2	0	0	3	2	6	2	Core histone macro-H2A.2 OS=Homo sapiens GN=H2AFY2 PE=1 SV=3
PSB3_HUMAN	22948.8	3	0	0	0	2	0	0	0	0	6	2	Proteasome subunit beta type-3 OS=Homo sapiens GN=PSMB3 PE=1 SV=2
NP1L1_HUMAN	45374.3	4	0	0	0	2	0	0	4	0	2	5	Nucleosome assembly protein 1-like 1 OS=Homo sapiens GN=NAP1L1 PE=1 SV=1
RL12_HUMAN	17818.5	6	0	0	0	2	4	1	5	4	1	0	60S ribosomal protein L12 OS=Homo sapiens GN=RPL12 PE=1 SV=1
RL23_HUMAN	14865.4	4	0	0	0	2	0	2	0	0	5	1	60S ribosomal protein L23 OS=Homo sapiens GN=RPL23 PE=1 SV=1
MATR3_HUMAN	94623.5	3	0	0	0	2	0	0	0	0	3	4	Matrin-3 OS=Homo sapiens GN=MATR3 PE=1 SV=2
MYL6B_HUMAN	22764	5	0	0	0	2	2	0	3	0	4	2	Myosin light chain 6B OS=Homo sapiens GN=MYL6B PE=1 SV=1
RS20_HUMAN	13372.7	5	2	0	0	2	2	0	0	0	4	2	40S ribosomal protein S20 OS=Homo sapiens GN=RPS20 PE=1 SV=1
TBCA_HUMAN	12854.9	3	0	0	0	2	0	0	4	0	0	1	Tubulin-specific chaperone A OS=Homo sapiens GN=TBCA PE=1 SV=3
RBBP7_HUMAN	47820.1	3	0	0	0	2	0	0	0	0	3	3	Histone-binding protein RBBP7 OS=Homo sapiens GN=RBBP7 PE=1 SV=1
TCPZ_HUMAN	58024.1	3	0	0	0	2	0	0	3	1	0	0	T-complex protein 1 subunit zeta OS=Homo sapiens GN=CCT6A PE=1 SV=3
ADCY4_HUMAN	119795	2	2	0	0	2	0	0	0	0	0	0	Adenylate cyclase type 4 OS=Homo sapiens GN=ADCY4 PE=1 SV=1
AN32E_HUMAN	30692.8	1	0	0	0	2	0	0	0	0	0	0	Acidic leucine-rich nuclear phosphoprotein 32 family member E OS=Homo sapiens GN=ANP32E PE=1 SV=1
CASPE_HUMAN	27679.6	1	0	0	0	2	0	0	0	0	0	0	Caspase-14 OS=Homo sapiens GN=CASP14 PE=1 SV=2
CATA_HUMAN	59756.2	1	0	0	0	2	0	0	0	0	0	0	Catalase OS=Homo sapiens GN=CAT PE=1 SV=3
CDK1_HUMAN	34095.5	2	0	0	0	2	0	0	0	0	0	1	Cyclin-dependent kinase 1 OS=Homo sapiens GN=CDK1 PE=1 SV=3
EDF1_HUMAN	16368.6	1	0	0	0	2	0	0	0	0	0	0	Endothelial differentiation-related factor 1 OS=Homo sapiens GN=EDF1 PE=1 SV=1
EZRI_HUMAN	69413	1	0	0	0	2	0	0	0	0	0	0	Ezrin OS=Homo sapiens GN=EZR PE=1 SV=4
GDIR1_HUMAN	23207.1	1	0	0	0	2	0	0	0	0	0	0	Rho GDP-dissociation inhibitor 1 OS=Homo sapiens GN=ARHGDIA PE=1 SV=3
HGB1A_HUMAN	24238	2	0	0	0	2	0	0	2	0	0	0	Putative high mobility group protein B1-like 1 OS=Homo sapiens GN=HMGB1P1 PE=5 SV=1
HINT1_HUMAN	13801.9	4	0	0	0	2	0	0	2	1	0	1	Histidine triad nucleotide-binding protein 1 OS=Homo sapiens GN=HINT1 PE=1 SV=2
K1C12_HUMAN	53511.5	1	0	0	0	2	0	0	0	0	0	0	Keratin, type I cytoskeletal 12 OS=Homo sapiens GN=KRT12 PE=1 SV=1
K2C80_HUMAN	50525.4	1	0	0	0	2	0	0	0	0	0	0	Keratin, type II cytoskeletal 80 OS=Homo sapiens GN=KRT80 PE=1 SV=2
KHDR1_HUMAN	48227.6	1	0	0	0	2	0	0	0	0	0	0	KH domain-containing, RNA-binding, signal transduction-associated protein 1 OS=Homo sapiens GN=KHDRBS1 PE=1 SV=1
MINT_HUMAN	402250	1	0	0	0	2	0	0	0	0	0	0	Msx2-interacting protein OS=Homo sapiens GN=SPEN PE=1 SV=1
PFD2_HUMAN	16647.8	1	0	0	0	2	0	0	0	0	0	0	Prefoldin subunit 2 OS=Homo sapiens GN=PFDN2 PE=1 SV=1
RAB1A_HUMAN	22677.7	2	0	0	0	2	0	0	0	0	0	1	Ras-related protein Rab-1A OS=Homo sapiens GN=RAB1A PE=1 SV=3
RS24_HUMAN	15423.1	4	0	0	0	2	0	0	2	2	2	0	40S ribosomal protein S24 OS=Homo sapiens GN=RPS24 PE=1 SV=1
THMS1_HUMAN	73452.5	1	0	0	0	2	0	0	0	0	0	0	Protein THEMIS OS=Homo sapiens GN=THEMIS PE=1 SV=3
ZN532_HUMAN	141696	1	0	0	0	2	0	0	0	0	0	0	Zinc finger protein 532 OS=Homo sapiens GN=ZNF532 PE=1 SV=2
TCPA_HUMAN	60343.5	3	0	0	3	1	0	0	0	0	0	1	T-complex protein 1 subunit alpha OS=Homo sapiens GN=TCP1 PE=1 SV=1
SAFB1_HUMAN	102642	5	0	0	2	1	2	0	5	4	0	0	Scaffold attachment factor B1 OS=Homo sapiens GN=SAFB PE=1 SV=4
HS904_HUMAN	47711.8	4	0	0	2	1	0	0	4	0	0	2	Putative heat shock protein HSP 90-alpha A4 OS=Homo sapiens GN=HSP90AA4P PE=5 SV=1
HMGB1_HUMAN	24893.8	2	0	0	2	1	0	0	0	0	0	0	High mobility group protein B1 OS=Homo sapiens GN=HMGB1 PE=1 SV=3
RL38_HUMAN	8217.85	2	0	0	2	1	0	0	0	0	0	0	60S ribosomal protein L38 OS=Homo sapiens GN=RPL38 PE=1 SV=2
ASH1L_HUMAN	332791	3	7	0	0	1	0	0	0	0	4	0	Probable histone-lysine N-methyltransferase ASH1L OS=Homo sapiens GN=ASH1L PE=1 SV=2
HCD2_HUMAN	26923	3	0	0	0	1	0	0	1	0	0	4	3-hydroxyacyl-CoA dehydrogenase type-2 OS=Homo sapiens GN=HSD17B10 PE=1 SV=3
DLDH_HUMAN	54177.1	2	0	0	0	1	0	0	0	0	0	3	Dihydrolipoyl dehydrogenase, mitochondrial OS=Homo sapiens GN=DLD PE=1 SV=2
RANG_HUMAN	23310.2	3	0	0	0	1	0	0	2	0	0	3	Ran-specific GTPase-activating protein OS=Homo sapiens GN=RANBP1 PE=1 SV=1
TERA_HUMAN	89322	2	0	0	0	1	0	0	0	0	0	3	Transitional endoplasmic reticulum ATPase OS=Homo sapiens GN=VCP PE=1 SV=4
C1TC_HUMAN	101559	3	0	0	0	1	0	0	2	0	0	2	C-1-tetrahydrofolate synthase, cytoplasmic OS=Homo sapiens GN=MTHFD1 PE=1 SV=3
HDGR2_HUMAN	74317.2	3	0	0	0	1	0	0	2	1	0	0	Hepatoma-derived growth factor-related protein 2 OS=Homo sapiens GN=HDGFRP2 PE=1 SV=1
POLG_HRV14	242991	4	2	2	0	1	0	0	0	0	2	0	Genome polyprotein OS=Human rhinovirus 14 PE=1 SV=3
R1AB_CVHN1	810941	2	2	0	0	1	0	0	0	0	0	0	Replicase polyprotein 1ab OS=Human coronavirus HKU1 (isolate N1) GN=rep PE=3 SV=1
RLA1_HUMAN	11514	4	0	0	0	1	0	0	2	0	2	1	60S acidic ribosomal protein P1 OS=Homo sapiens GN=RPLP1 PE=1 SV=1
SKP1_HUMAN	18658	3	0	0	0	1	0	0	2	0	0	2	S-phase kinase-associated protein 1 OS=Homo sapiens GN=SKP1 PE=1 SV=2
TBB4Q_HUMAN	48434.6	5	0	0	0	1	0	0	1	1	2	2	Putative tubulin beta-4q chain OS=Homo sapiens GN=TUBB4Q PE=5 SV=1
CADM3_HUMAN	43299.9	1	0	0	0	1	0	0	0	0	0	0	Cell adhesion molecule 3 OS=Homo sapiens GN=CADM3 PE=1 SV=1
CHD4_HUMAN	218005	1	0	0	0	1	0	0	0	0	0	0	Chromodomain-helicase-DNA-binding protein 4 OS=Homo sapiens GN=CHD4 PE=1 SV=2
DX26B_HUMAN	96673.1	1	0	0	0	1	0	0	0	0	0	0	Protein DDX26B OS=Homo sapiens GN=DDX26B PE=2 SV=1
EH1L1_HUMAN	161855	1	0	0	0	1	0	0	0	0	0	0	EH domain-binding protein 1-like protein 1 OS=Homo sapiens GN=EHBP1L1 PE=1 SV=2
EIF3F_HUMAN	37563.9	1	0	0	0	1	0	0	0	0	0	0	Eukaryotic translation initiation factor 3 subunit F OS=Homo sapiens GN=EIF3F PE=1 SV=1
FBN1_HUMAN	312238	1	0	0	0	1	0	0	0	0	0	0	Fibrillin-1 OS=Homo sapiens GN=FBN1 PE=1 SV=3
H2A2A_HUMAN	14095.5	1	0	0	0	1	0	0	0	0	0	0	Histone H2A type 2-A OS=Homo sapiens GN=HIST2H2AA3 PE=1 SV=3
KAD5_HUMAN	63333.2	1	0	0	0	1	0	0	0	0	0	0	Adenylate kinase isoenzyme 5 OS=Homo sapiens GN=AK5 PE=1 SV=2
KD4DL_HUMAN	56804.3	1	0	0	0	1	0	0	0	0	0	0	Lysine-specific demethylase 4D-like OS=Homo sapiens GN=KDM4DL PE=1 SV=1
M4K2_HUMAN	91556.2	1	0	0	0	1	0	0	0	0	0	0	Mitogen-activated protein kinase kinase kinase kinase 2 OS=Homo sapiens GN=MAP4K2 PE=1 SV=2
POL_FOAMV	129742	1	0	0	0	1	0	0	0	0	0	0	Pro-Pol polyprotein OS=Human spumaretrovirus GN=pol PE=1 SV=2
RA51D_HUMAN	35049.2	1	0	0	0	1	0	0	0	0	0	0	DNA repair protein RAD51 homolog 4 OS=Homo sapiens GN=RAD51L3 PE=1 SV=1
SMC1B_HUMAN	143908	1	0	0	0	1	0	0	0	0	0	0	Structural maintenance of chromosomes protein 1B OS=Homo sapiens GN=SMC1B PE=1 SV=2
SPIKE_CVHSA	139125	1	0	0	0	1	0	0	0	0	0	0	Spike glycoprotein OS=Human SARS coronavirus GN=S PE=1 SV=1
SYVM_HUMAN	118490	1	0	0	0	1	0	0	0	0	0	0	Valyl-tRNA synthetase, mitochondrial OS=Homo sapiens GN=VARS2 PE=1 SV=2
EFTU_HUMAN	49541.5	6	0	0	8	0	2	0	6	9	16	15	Elongation factor Tu, mitochondrial OS=Homo sapiens GN=TUFM PE=1 SV=2
DYN1_HUMAN	97408.4	3	0	0	5	0	0	0	0	0	47	4	Dynamin-1 OS=Homo sapiens GN=DNM1 PE=1 SV=2
SIPAR_HUMAN	28021.2	3	9	6	4	0	0	0	0	0	0	0	STAT3-interacting protein as a repressor OS=Homo sapiens GN=SIPAR PE=2 SV=1
TDRD9_HUMAN	155684	1	0	0	4	0	0	0	0	0	0	0	Putative ATP-dependent RNA helicase TDRD9 OS=Homo sapiens GN=TDRD9 PE=2 SV=3
CALU_HUMAN	37106.9	4	0	0	3	0	0	0	0	3	4	6	Calumenin OS=Homo sapiens GN=CALU PE=1 SV=2
DIP2C_HUMAN	170767	1	0	0	3	0	0	0	0	0	0	0	Disco-interacting protein 2 homolog C OS=Homo sapiens GN=DIP2C PE=2 SV=2
SC24A_HUMAN	119750	3	3	0	3	0	0	1	0	0	0	0	Protein transport protein Sec24A OS=Homo sapiens GN=SEC24A PE=1 SV=2
NB5R3_HUMAN	34234.9	3	4	0	2	0	0	0	0	3	0	0	NADH-cytochrome b5 reductase 3 OS=Homo sapiens GN=CYB5R3 PE=1 SV=3
RS15A_HUMAN	14839.5	6	0	0	2	0	2	0	3	4	2	1	40S ribosomal protein S15a OS=Homo sapiens GN=RPS15A PE=1 SV=2
VIE2_HCMVT	44773.6	2	4	0	2	0	0	0	0	0	0	0	45 kDa immediate-early protein 2 OS=Human cytomegalovirus (strain Towne) GN=UL122 PE=4 SV=2
LARP1_HUMAN	123511	1	0	0	2	0	0	0	0	0	0	0	La-related protein 1 OS=Homo sapiens GN=LARP1 PE=1 SV=2
NACA_HUMAN	23383.9	5	0	2	2	0	0	0	1	1	0	1	Nascent polypeptide-associated complex subunit alpha OS=Homo sapiens GN=NACA PE=1 SV=1
ODF2L_HUMAN	73728.4	1	0	0	2	0	0	0	0	0	0	0	Outer dense fiber protein 2-like OS=Homo sapiens GN=ODF2L PE=2 SV=2
RPAB3_HUMAN	17143.4	1	0	0	2	0	0	0	0	0	0	0	DNA-directed RNA polymerases I, II, and III subunit RPABC3 OS=Homo sapiens GN=POLR2H PE=1 SV=4
RPB1_HUMAN	217177	1	0	0	2	0	0	0	0	0	0	0	DNA-directed RNA polymerase II subunit RPB1 OS=Homo sapiens GN=POLR2A PE=1 SV=2
RS21_HUMAN	9111.36	1	0	0	2	0	0	0	0	0	0	0	40S ribosomal protein S21 OS=Homo sapiens GN=RPS21 PE=1 SV=1
SPG17_HUMAN	251742	1	0	0	2	0	0	0	0	0	0	0	Sperm-associated antigen 17 OS=Homo sapiens GN=SPAG17 PE=1 SV=1
ACBG2_HUMAN	74354.1	1	0	0	1	0	0	0	0	0	0	0	Long-chain-fatty-acid--CoA ligase ACSBG2 OS=Homo sapiens GN=ACSBG2 PE=1 SV=2
ACHE_HUMAN	54697.2	1	0	0	1	0	0	0	0	0	0	0	Acetylcholine receptor subunit epsilon OS=Homo sapiens GN=CHRNE PE=1 SV=2
CF218_HUMAN	13361.1	1	0	0	1	0	0	0	0	0	0	0	Putative uncharacterized protein C6orf218 OS=Homo sapiens GN=C6orf218 PE=2 SV=1
DPY30_HUMAN	11249.7	3	0	0	1	0	0	0	1	1	0	0	Protein dpy-30 homolog OS=Homo sapiens GN=DPY30 PE=1 SV=1
GPN1_HUMAN	41740.2	1	0	0	1	0	0	0	0	0	0	0	GPN-loop GTPase 1 OS=Homo sapiens GN=GPN1 PE=1 SV=1
LDH6B_HUMAN	41942.8	3	0	0	1	0	0	0	1	1	0	0	L-lactate dehydrogenase A-like 6B OS=Homo sapiens GN=LDHAL6B PE=1 SV=3
LPIN3_HUMAN	93614.6	1	0	0	1	0	0	0	0	0	0	0	Phosphatidate phosphatase LPIN3 OS=Homo sapiens GN=LPIN3 PE=1 SV=3
LRRC7_HUMAN	172581	1	0	0	1	0	0	0	0	0	0	0	Leucine-rich repeat-containing protein 7 OS=Homo sapiens GN=LRRC7 PE=1 SV=1
O10D3_HUMAN	34811.8	1	0	0	1	0	0	0	0	0	0	0	Putative olfactory receptor 10D3 OS=Homo sapiens GN=OR10D3 PE=5 SV=1
PLPL8_HUMAN	88476.9	1	0	0	1	0	0	0	0	0	0	0	Calcium-independent phospholipase A2-gamma OS=Homo sapiens GN=PNPLA8 PE=1 SV=1
RPB3_HUMAN	31441.3	1	0	0	1	0	0	0	0	0	0	0	DNA-directed RNA polymerase II subunit RPB3 OS=Homo sapiens GN=POLR2C PE=1 SV=2
RTF1_HUMAN	80313.6	1	0	0	1	0	0	0	0	0	0	0	RNA polymerase-associated protein RTF1 homolog OS=Homo sapiens GN=RTF1 PE=1 SV=4
STAR9_HUMAN	506751	1	0	0	1	0	0	0	0	0	0	0	StAR-related lipid transfer protein 9 OS=Homo sapiens GN=STARD9 PE=2 SV=2
T3JAM_HUMAN	63626.4	1	0	0	1	0	0	0	0	0	0	0	TRAF3-interacting JNK-activating modulator OS=Homo sapiens GN=TRAF3IP3 PE=1 SV=2
VE1_HPV03	74027.3	1	0	0	1	0	0	0	0	0	0	0	Replication protein E1 OS=Human papillomavirus type 3 GN=E1 PE=3 SV=1
DYN2_HUMAN	98064.6	2	0	0	0	0	0	0	0	0	57	14	Dynamin-2 OS=Homo sapiens GN=DNM2 PE=1 SV=2
MDC1_HUMAN	226667	3	0	0	0	0	0	0	0	2	45	7	Mediator of DNA damage checkpoint protein 1 OS=Homo sapiens GN=MDC1 PE=1 SV=3
ANM5_HUMAN	72684.1	2	0	0	0	0	0	0	0	0	35	12	Protein arginine N-methyltransferase 5 OS=Homo sapiens GN=PRMT5 PE=1 SV=4
NAT10_HUMAN	115730	1	0	0	0	0	0	0	0	0	27	0	N-acetyltransferase 10 OS=Homo sapiens GN=NAT10 PE=1 SV=2
PRKDC_HUMAN	469090	4	0	0	0	0	0	0	25	17	16	10	DNA-dependent protein kinase catalytic subunit OS=Homo sapiens GN=PRKDC PE=1 SV=3
NUMA1_HUMAN	238260	2	0	0	0	0	0	0	0	0	24	6	Nuclear mitotic apparatus protein 1 OS=Homo sapiens GN=NUMA1 PE=1 SV=2
UBF1_HUMAN	89406.2	2	0	0	0	0	0	0	0	0	24	4	Nucleolar transcription factor 1 OS=Homo sapiens GN=UBTF PE=1 SV=1
POGZ_HUMAN	155344	2	0	0	0	0	0	0	0	0	20	7	Pogo transposable element with ZNF domain OS=Homo sapiens GN=POGZ PE=1 SV=2
TOP2B_HUMAN	183267	2	0	0	0	0	0	0	0	0	20	5	DNA topoisomerase 2-beta OS=Homo sapiens GN=TOP2B PE=1 SV=3
PSMD3_HUMAN	60977.8	2	0	0	0	0	0	0	0	0	18	9	26S proteasome non-ATPase regulatory subunit 3 OS=Homo sapiens GN=PSMD3 PE=1 SV=2
KDM3A_HUMAN	147341	2	0	0	0	0	0	0	6	16	0	0	Lysine-specific demethylase 3A OS=Homo sapiens GN=KDM3A PE=1 SV=4
ML12A_HUMAN	19794.1	4	0	0	0	0	0	0	6	4	16	4	Myosin regulatory light chain 12A OS=Homo sapiens GN=MYL12A PE=1 SV=2
MEP50_HUMAN	36724.5	2	0	0	0	0	0	0	0	0	15	10	Methylosome protein 50 OS=Homo sapiens GN=WDR77 PE=1 SV=1
PRS7_HUMAN	48633.9	2	0	0	0	0	0	0	0	0	15	6	26S protease regulatory subunit 7 OS=Homo sapiens GN=PSMC2 PE=1 SV=3
TR150_HUMAN	108666	1	0	0	0	0	0	0	0	0	15	0	Thyroid hormone receptor-associated protein 3 OS=Homo sapiens GN=THRAP3 PE=1 SV=2
DDX3X_HUMAN	73243.6	5	0	0	0	0	0	3	2	5	14	6	ATP-dependent RNA helicase DDX3X OS=Homo sapiens GN=DDX3X PE=1 SV=3
GBLP_HUMAN	35076.6	3	0	0	0	0	0	0	13	14	0	4	Guanine nucleotide-binding protein subunit beta-2-like 1 OS=Homo sapiens GN=GNB2L1 PE=1 SV=3
H12_HUMAN	21364.6	4	0	0	0	0	9	0	14	7	0	4	Histone H1.2 OS=Homo sapiens GN=HIST1H1C PE=1 SV=2
CP088_HUMAN	51588.9	1	0	0	0	0	0	0	0	0	12	0	Protein C16orf88 OS=Homo sapiens GN=C16orf88 PE=1 SV=1
PRS6A_HUMAN	49203.6	2	0	0	0	0	0	0	0	0	12	7	26S protease regulatory subunit 6A OS=Homo sapiens GN=PSMC3 PE=1 SV=3
PSD11_HUMAN	47463.9	2	0	0	0	0	0	0	0	0	11	6	26S proteasome non-ATPase regulatory subunit 11 OS=Homo sapiens GN=PSMD11 PE=1 SV=3
PSMD1_HUMAN	105836	2	0	0	0	0	0	0	0	0	11	7	26S proteasome non-ATPase regulatory subunit 1 OS=Homo sapiens GN=PSMD1 PE=1 SV=2
PYRG1_HUMAN	66690.4	2	0	0	0	0	0	0	0	0	11	8	CTP synthase 1 OS=Homo sapiens GN=CTPS PE=1 SV=2
RS8_HUMAN	24205.1	4	0	0	0	0	1	0	0	2	11	1	40S ribosomal protein S8 OS=Homo sapiens GN=RPS8 PE=1 SV=2
ZN828_HUMAN	89099.6	2	0	0	0	0	0	0	0	0	11	3	Zinc finger protein 828 OS=Homo sapiens GN=ZNF828 PE=1 SV=2
MBB1A_HUMAN	148855	4	0	0	0	0	0	0	10	6	2	1	Myb-binding protein 1A OS=Homo sapiens GN=MYBBP1A PE=1 SV=2
NHP2_HUMAN	17201.1	3	0	0	0	0	0	0	0	1	10	1	H/ACA ribonucleoprotein complex subunit 2 OS=Homo sapiens GN=NHP2 PE=1 SV=1
PRS8_HUMAN	45626	2	0	0	0	0	0	0	0	0	10	4	26S protease regulatory subunit 8 OS=Homo sapiens GN=PSMC5 PE=1 SV=1
PSMD2_HUMAN	100200	2	0	0	0	0	0	0	0	0	10	10	26S proteasome non-ATPase regulatory subunit 2 OS=Homo sapiens GN=PSMD2 PE=1 SV=3
SP16H_HUMAN	119914	1	0	0	0	0	0	0	0	0	10	0	FACT complex subunit SPT16 OS=Homo sapiens GN=SUPT16H PE=1 SV=1
CBX5_HUMAN	22225	2	0	0	0	0	0	0	0	0	9	1	Chromobox protein homolog 5 OS=Homo sapiens GN=CBX5 PE=1 SV=1
DDX47_HUMAN	50646.5	1	0	0	0	0	0	0	0	0	9	0	Probable ATP-dependent RNA helicase DDX47 OS=Homo sapiens GN=DDX47 PE=1 SV=1
IGHG1_HUMAN	36105.8	3	0	0	0	0	9	8	0	5	0	0	Ig gamma-1 chain C region OS=Homo sapiens GN=IGHG1 PE=1 SV=1
PRS10_HUMAN	44173.1	2	0	0	0	0	0	0	0	0	9	1	26S protease regulatory subunit 10B OS=Homo sapiens GN=PSMC6 PE=1 SV=1
PSIP1_HUMAN	60103.1	2	0	0	0	0	0	0	0	0	9	5	PC4 and SFRS1-interacting protein OS=Homo sapiens GN=PSIP1 PE=1 SV=1
RO52_HUMAN	54169.9	2	0	0	0	0	0	0	0	0	9	2	E3 ubiquitin-protein ligase TRIM21 OS=Homo sapiens GN=TRIM21 PE=1 SV=1
RRP7A_HUMAN	32334.2	1	0	0	0	0	0	0	0	0	9	0	Ribosomal RNA-processing protein 7 homolog A OS=Homo sapiens GN=RRP7A PE=1 SV=2
TBL3_HUMAN	89034.7	1	0	0	0	0	0	0	0	0	9	0	Transducin beta-like protein 3 OS=Homo sapiens GN=TBL3 PE=1 SV=2
FLNA_HUMAN	280739	4	0	0	0	0	0	0	8	2	2	5	Filamin-A OS=Homo sapiens GN=FLNA PE=1 SV=4
GP108_HUMAN	60632.7	1	0	8	0	0	0	0	0	0	0	0	Protein GPR108 OS=Homo sapiens GN=GPR108 PE=2 SV=3
HSP72_HUMAN	70020.9	3	0	0	0	0	0	0	0	5	8	6	Heat shock-related 70 kDa protein 2 OS=Homo sapiens GN=HSPA2 PE=1 SV=1
MMTA2_HUMAN	29411.9	2	0	0	0	0	0	0	0	0	8	5	Multiple myeloma tumor-associated protein 2 OS=Homo sapiens GN=MMTAG2 PE=1 SV=1
PSA4_HUMAN	29483.8	2	0	0	0	0	0	0	0	0	8	2	Proteasome subunit alpha type-4 OS=Homo sapiens GN=PSMA4 PE=1 SV=1
PSB5_HUMAN	28480.3	2	0	0	0	0	0	0	0	0	8	4	Proteasome subunit beta type-5 OS=Homo sapiens GN=PSMB5 PE=1 SV=3
RS6_HUMAN	28680.6	4	0	0	0	0	0	0	4	5	8	1	40S ribosomal protein S6 OS=Homo sapiens GN=RPS6 PE=1 SV=1
TRAP1_HUMAN	80110.2	3	0	0	0	0	0	0	6	3	0	8	Heat shock protein 75 kDa, mitochondrial OS=Homo sapiens GN=TRAP1 PE=1 SV=3
2ABA_HUMAN	51692.1	2	0	0	0	0	0	0	0	0	7	3	Serine/threonine-protein phosphatase 2A 55 kDa regulatory subunit B alpha isoform OS=Homo sapiens GN=PPP2R2A PE=1 SV=1
ATD3A_HUMAN	71369.3	4	0	0	0	0	0	0	2	3	7	1	ATPase family AAA domain-containing protein 3A OS=Homo sapiens GN=ATAD3A PE=1 SV=2
K2C4_HUMAN	57285.2	1	0	0	0	0	0	0	7	0	0	0	Keratin, type II cytoskeletal 4 OS=Homo sapiens GN=KRT4 PE=1 SV=4
KIF23_HUMAN	110059	2	0	0	0	0	0	0	0	0	7	1	Kinesin-like protein KIF23 OS=Homo sapiens GN=KIF23 PE=1 SV=3
OAT_HUMAN	48534.9	3	0	0	0	0	0	0	4	0	4	7	Ornithine aminotransferase, mitochondrial OS=Homo sapiens GN=OAT PE=1 SV=1
PSA7_HUMAN	27886.8	2	0	0	0	0	0	0	0	0	7	4	Proteasome subunit alpha type-7 OS=Homo sapiens GN=PSMA7 PE=1 SV=1
PSMD6_HUMAN	45531.5	1	0	0	0	0	0	0	0	0	7	0	26S proteasome non-ATPase regulatory subunit 6 OS=Homo sapiens GN=PSMD6 PE=1 SV=1
RL18_HUMAN	21634.5	3	0	0	0	0	0	0	0	2	7	1	60S ribosomal protein L18 OS=Homo sapiens GN=RPL18 PE=1 SV=2
RL24_HUMAN	17778.9	4	0	0	0	0	0	0	5	4	7	3	60S ribosomal protein L24 OS=Homo sapiens GN=RPL24 PE=1 SV=1
TAGL2_HUMAN	22391.4	3	0	0	0	0	0	0	7	4	0	4	Transgelin-2 OS=Homo sapiens GN=TAGLN2 PE=1 SV=3
TBB1_HUMAN	50327	2	0	0	0	0	0	0	0	3	7	0	Tubulin beta-1 chain OS=Homo sapiens GN=TUBB1 PE=1 SV=1
XPO2_HUMAN	110417	3	0	0	0	0	0	0	7	4	0	2	Exportin-2 OS=Homo sapiens GN=CSE1L PE=1 SV=3
CISY_HUMAN	51712.4	3	0	0	0	0	0	0	6	1	0	3	Citrate synthase, mitochondrial OS=Homo sapiens GN=CS PE=1 SV=2
DDX18_HUMAN	75406.6	1	0	0	0	0	0	0	0	0	6	0	ATP-dependent RNA helicase DDX18 OS=Homo sapiens GN=DDX18 PE=1 SV=2
DDX49_HUMAN	54226.3	1	0	0	0	0	0	0	0	0	6	0	Probable ATP-dependent RNA helicase DDX49 OS=Homo sapiens GN=DDX49 PE=1 SV=1
NH2L1_HUMAN	14173.5	4	0	0	0	0	0	0	2	2	6	2	NHP2-like protein 1 OS=Homo sapiens GN=NHP2L1 PE=1 SV=3
PRS4_HUMAN	49184.5	2	0	0	0	0	0	0	0	0	6	3	26S protease regulatory subunit 4 OS=Homo sapiens GN=PSMC1 PE=1 SV=1
PRS6B_HUMAN	47366.4	2	0	0	0	0	0	0	0	0	6	3	26S protease regulatory subunit 6B OS=Homo sapiens GN=PSMC4 PE=1 SV=2
PSA1_HUMAN	29555.7	2	0	0	0	0	0	0	0	0	4	6	Proteasome subunit alpha type-1 OS=Homo sapiens GN=PSMA1 PE=1 SV=1
PSA6_HUMAN	27399.4	3	0	0	0	0	0	0	2	0	6	4	Proteasome subunit alpha type-6 OS=Homo sapiens GN=PSMA6 PE=1 SV=1
PSA7L_HUMAN	28529.8	2	0	0	0	0	0	0	0	0	6	3	Proteasome subunit alpha type-7-like OS=Homo sapiens GN=PSMA8 PE=1 SV=3
PSB2_HUMAN	22836.3	2	0	0	0	0	0	0	0	0	6	4	Proteasome subunit beta type-2 OS=Homo sapiens GN=PSMB2 PE=1 SV=1
PSD12_HUMAN	52904.4	2	0	0	0	0	0	0	0	0	6	3	26S proteasome non-ATPase regulatory subunit 12 OS=Homo sapiens GN=PSMD12 PE=1 SV=3
PSD13_HUMAN	42945.4	2	0	0	0	0	0	0	0	0	6	5	26S proteasome non-ATPase regulatory subunit 13 OS=Homo sapiens GN=PSMD13 PE=1 SV=2
PWP2_HUMAN	102452	1	0	0	0	0	0	0	0	0	6	0	Periodic tryptophan protein 2 homolog OS=Homo sapiens GN=PWP2 PE=1 SV=2
RPR1B_HUMAN	36899.8	2	0	0	0	0	0	2	6	0	0	0	Regulation of nuclear pre-mRNA domain-containing protein 1B OS=Homo sapiens GN=RPRD1B PE=1 SV=1
RS14_HUMAN	16272.7	4	0	0	0	0	3	0	4	0	6	1	40S ribosomal protein S14 OS=Homo sapiens GN=RPS14 PE=1 SV=3
VDAC1_HUMAN	30772.4	1	0	0	0	0	0	0	0	0	0	6	Voltage-dependent anion-selective channel protein 1 OS=Homo sapiens GN=VDAC1 PE=1 SV=2
WDR5_HUMAN	36588.4	1	0	0	0	0	0	0	0	0	6	0	WD repeat-containing protein 5 OS=Homo sapiens GN=WDR5 PE=1 SV=1
ZN428_HUMAN	20480.9	1	0	0	0	0	0	0	0	0	6	0	Zinc finger protein 428 OS=Homo sapiens GN=ZNF428 PE=1 SV=2
AATF_HUMAN	63133.2	1	0	0	0	0	0	0	0	0	5	0	Protein AATF OS=Homo sapiens GN=AATF PE=1 SV=1
DDX50_HUMAN	82565.1	1	0	0	0	0	0	0	0	0	5	0	ATP-dependent RNA helicase DDX50 OS=Homo sapiens GN=DDX50 PE=1 SV=1
DPYL1_HUMAN	62183.8	2	0	0	0	0	1	0	0	0	5	0	Dihydropyrimidinase-related protein 1 OS=Homo sapiens GN=CRMP1 PE=1 SV=1
FUBP2_HUMAN	73115.4	2	0	0	0	0	0	0	5	0	0	5	Far upstream element-binding protein 2 OS=Homo sapiens GN=KHSRP PE=1 SV=4
HNRPM_HUMAN	77515.5	1	0	0	0	0	0	0	5	0	0	0	Heterogeneous nuclear ribonucleoprotein M OS=Homo sapiens GN=HNRNPM PE=1 SV=3
IRS4_HUMAN	133768	2	0	0	0	0	0	0	0	1	5	0	Insulin receptor substrate 4 OS=Homo sapiens GN=IRS4 PE=1 SV=1
K1H1_HUMAN	47237.2	1	0	5	0	0	0	0	0	0	0	0	Keratin, type I cuticular Ha1 OS=Homo sapiens GN=KRT31 PE=1 SV=3
MYO1D_HUMAN	116202	1	0	0	0	0	0	0	0	0	5	0	Myosin-Id OS=Homo sapiens GN=MYO1D PE=1 SV=2
NOL10_HUMAN	80301.7	1	0	0	0	0	0	0	0	0	5	0	Nucleolar protein 10 OS=Homo sapiens GN=NOL10 PE=1 SV=1
PHB2_HUMAN	33296.4	3	0	0	0	0	0	0	4	0	3	5	Prohibitin-2 OS=Homo sapiens GN=PHB2 PE=1 SV=2
PINX1_HUMAN	37034.6	1	0	0	0	0	0	0	0	0	5	0	PIN2/TERF1-interacting telomerase inhibitor 1 OS=Homo sapiens GN=PINX1 PE=1 SV=2
PRD13_HUMAN	73981.1	1	0	0	0	0	0	5	0	0	0	0	PR domain zinc finger protein 13 OS=Homo sapiens GN=PRDM13 PE=2 SV=2
PRDX4_HUMAN	30540	1	0	0	0	0	0	0	0	0	0	5	Peroxiredoxin-4 OS=Homo sapiens GN=PRDX4 PE=1 SV=1
PSA2_HUMAN	25898.6	2	0	0	0	0	0	0	0	0	4	5	Proteasome subunit alpha type-2 OS=Homo sapiens GN=PSMA2 PE=1 SV=2
PSD7_HUMAN	37025.3	2	0	0	0	0	0	0	0	0	5	3	26S proteasome non-ATPase regulatory subunit 7 OS=Homo sapiens GN=PSMD7 PE=1 SV=2
RL7A_HUMAN	29995.5	1	0	0	0	0	0	0	0	0	5	0	60S ribosomal protein L7a OS=Homo sapiens GN=RPL7A PE=1 SV=2
RPN1_HUMAN	68569.5	2	0	0	0	0	0	0	5	0	0	2	Dolichyl-diphosphooligosaccharide--protein glycosyltransferase subunit 1 OS=Homo sapiens GN=RPN1 PE=1 SV=1
RS19_HUMAN	16060.4	2	0	0	0	0	0	0	0	0	4	5	40S ribosomal protein S19 OS=Homo sapiens GN=RPS19 PE=1 SV=2
RS3A_HUMAN	29944.7	4	0	0	0	0	0	0	5	4	2	1	40S ribosomal protein S3a OS=Homo sapiens GN=RPS3A PE=1 SV=2
RUVB1_HUMAN	50228	1	0	0	0	0	0	0	0	0	0	5	RuvB-like 1 OS=Homo sapiens GN=RUVBL1 PE=1 SV=1
SMD3_HUMAN	13916.2	3	0	0	0	0	1	0	0	0	5	2	Small nuclear ribonucleoprotein Sm D3 OS=Homo sapiens GN=SNRPD3 PE=1 SV=1
SSRP1_HUMAN	81075	1	0	0	0	0	0	0	0	0	5	0	FACT complex subunit SSRP1 OS=Homo sapiens GN=SSRP1 PE=1 SV=1
TADBP_HUMAN	44739.7	5	0	0	0	0	1	0	5	2	2	2	TAR DNA-binding protein 43 OS=Homo sapiens GN=TARDBP PE=1 SV=1
TRY1_BOVIN	25785.2	4	0	0	0	0	3	5	3	3	0	0	Cationic trypsin OS=Bos taurus PE=1 SV=3
WDR3_HUMAN	106099	1	0	0	0	0	0	0	0	0	5	0	WD repeat-containing protein 3 OS=Homo sapiens GN=WDR3 PE=1 SV=1
XRCC6_HUMAN	69843.2	4	0	0	0	0	0	0	2	1	5	3	X-ray repair cross-complementing protein 6 OS=Homo sapiens GN=XRCC6 PE=1 SV=2
ADT1_HUMAN	33064.5	6	0	0	0	0	2	2	3	2	3	4	ADP/ATP translocase 1 OS=Homo sapiens GN=SLC25A4 PE=1 SV=4
AT1A1_HUMAN	112896	1	0	0	0	0	0	0	4	0	0	0	Sodium/potassium-transporting ATPase subunit alpha-1 OS=Homo sapiens GN=ATP1A1 PE=1 SV=1
DCD_HUMAN	11283.9	3	0	0	0	0	0	2	4	0	0	2	Dermcidin OS=Homo sapiens GN=DCD PE=1 SV=2
DNJA1_HUMAN	44868.2	2	0	0	0	0	0	0	0	0	4	3	DnaJ homolog subfamily A member 1 OS=Homo sapiens GN=DNAJA1 PE=1 SV=2
ERH_HUMAN	12259	2	0	0	0	0	0	0	0	2	4	0	Enhancer of rudimentary homolog OS=Homo sapiens GN=ERH PE=1 SV=1
FXR1_HUMAN	69720.9	2	0	0	0	0	0	0	0	0	4	1	Fragile X mental retardation syndrome-related protein 1 OS=Homo sapiens GN=FXR1 PE=1 SV=3
H2AV_HUMAN	13508.6	2	0	0	0	0	0	0	0	0	4	2	Histone H2A.V OS=Homo sapiens GN=H2AFV PE=1 SV=3
KRI1_HUMAN	83252.3	1	0	0	0	0	0	0	0	0	4	0	Protein KRI1 homolog OS=Homo sapiens GN=KRI1 PE=1 SV=2
LPPRC_HUMAN	157905	2	0	0	0	0	0	0	3	4	0	0	Leucine-rich PPR motif-containing protein, mitochondrial OS=Homo sapiens GN=LRPPRC PE=1 SV=3
NOP2_HUMAN	89301.9	3	0	0	0	0	0	0	1	3	4	0	Putative ribosomal RNA methyltransferase NOP2 OS=Homo sapiens GN=NOP2 PE=1 SV=2
PHB_HUMAN	29804.2	2	0	0	0	0	0	0	3	0	0	4	Prohibitin OS=Homo sapiens GN=PHB PE=1 SV=1
PRC1_HUMAN	71606.8	2	0	0	0	0	0	0	0	0	4	1	Protein regulator of cytokinesis 1 OS=Homo sapiens GN=PRC1 PE=1 SV=2
PSA3_HUMAN	28433.3	2	0	0	0	0	0	0	0	0	4	3	Proteasome subunit alpha type-3 OS=Homo sapiens GN=PSMA3 PE=1 SV=2
PSB1_HUMAN	26489.4	2	0	0	0	0	0	0	0	0	4	3	Proteasome subunit beta type-1 OS=Homo sapiens GN=PSMB1 PE=1 SV=2
PUR2_HUMAN	107767	1	0	0	0	0	0	0	4	0	0	0	Trifunctional purine biosynthetic protein adenosine-3 OS=Homo sapiens GN=GART PE=1 SV=1
PUR6_HUMAN	47079.2	1	0	0	0	0	0	0	0	0	0	4	Multifunctional protein ADE2 OS=Homo sapiens GN=PAICS PE=1 SV=3
PYR1_HUMAN	242984	2	0	0	0	0	0	0	0	0	3	4	CAD protein OS=Homo sapiens GN=CAD PE=1 SV=3
RL10_HUMAN	24603.9	2	0	0	0	0	0	0	0	0	4	3	60S ribosomal protein L10 OS=Homo sapiens GN=RPL10 PE=1 SV=4
RL22_HUMAN	14786.9	1	0	0	0	0	0	0	0	0	4	0	60S ribosomal protein L22 OS=Homo sapiens GN=RPL22 PE=1 SV=2
RS13_HUMAN	17222.3	1	0	0	0	0	0	0	0	0	4	0	40S ribosomal protein S13 OS=Homo sapiens GN=RPS13 PE=1 SV=2
RS17L_HUMAN	15550.1	2	0	0	0	0	0	0	0	0	3	4	40S ribosomal protein S17-like OS=Homo sapiens GN=RPS17L PE=3 SV=1
RS26_HUMAN	13015.4	5	0	0	0	0	1	4	0	2	3	2	40S ribosomal protein S26 OS=Homo sapiens GN=RPS26 PE=1 SV=3
RS26L_HUMAN	13002.4	1	0	0	0	0	0	0	0	0	4	0	Putative 40S ribosomal protein S26-like 1 OS=Homo sapiens GN=RPS26P11 PE=5 SV=1
THIO_HUMAN	11737.5	6	0	0	0	0	2	2	4	2	3	2	Thioredoxin OS=Homo sapiens GN=TXN PE=1 SV=3
U2AF2_HUMAN	53501	1	0	0	0	0	0	0	0	0	4	0	Splicing factor U2AF 65 kDa subunit OS=Homo sapiens GN=U2AF2 PE=1 SV=4
VDAC2_HUMAN	31566.3	1	0	0	0	0	0	0	0	0	0	4	Voltage-dependent anion-selective channel protein 2 OS=Homo sapiens GN=VDAC2 PE=1 SV=2
XRCC5_HUMAN	82704.6	2	0	0	0	0	0	0	2	4	0	0	X-ray repair cross-complementing protein 5 OS=Homo sapiens GN=XRCC5 PE=1 SV=3
ACTBL_HUMAN	42003.2	1	0	0	0	0	0	0	0	0	3	0	Beta-actin-like protein 2 OS=Homo sapiens GN=ACTBL2 PE=1 SV=2
AIMP2_HUMAN	35348.7	1	0	0	0	0	0	0	3	0	0	0	Aminoacyl tRNA synthase complex-interacting multifunctional protein 2 OS=Homo sapiens GN=AIMP2 PE=1 SV=2
CALM_HUMAN	16837.6	2	0	0	0	0	0	0	3	0	0	2	Calmodulin OS=Homo sapiens GN=CALM1 PE=1 SV=2
CDCA5_HUMAN	27600.7	1	0	0	0	0	0	0	0	0	3	0	Sororin OS=Homo sapiens GN=CDCA5 PE=1 SV=1
CSPG4_HUMAN	250538	1	0	0	0	0	0	0	0	0	3	0	Chondroitin sulfate proteoglycan 4 OS=Homo sapiens GN=CSPG4 PE=1 SV=2
DNJA2_HUMAN	45745.7	2	0	0	0	0	0	0	0	0	3	1	DnaJ homolog subfamily A member 2 OS=Homo sapiens GN=DNAJA2 PE=1 SV=1
DPYL4_HUMAN	61877.6	1	0	0	0	0	0	0	0	0	3	0	Dihydropyrimidinase-related protein 4 OS=Homo sapiens GN=DPYSL4 PE=1 SV=2
DYHC1_HUMAN	532408	2	0	0	0	0	0	0	0	0	3	2	Cytoplasmic dynein 1 heavy chain 1 OS=Homo sapiens GN=DYNC1H1 PE=1 SV=5
E1BS_ADE02	20514.4	2	0	0	0	0	0	0	1	0	0	3	E1B protein, small T-antigen OS=Human adenovirus C serotype 2 GN=E1B PE=1 SV=2
ELAV1_HUMAN	36091.8	2	0	0	0	0	0	0	3	0	0	3	ELAV-like protein 1 OS=Homo sapiens GN=ELAVL1 PE=1 SV=2
ETFA_HUMAN	35079.5	1	0	0	0	0	0	0	0	0	0	3	Electron transfer flavoprotein subunit alpha, mitochondrial OS=Homo sapiens GN=ETFA PE=1 SV=1
FMR1_HUMAN	71174.5	2	0	0	0	0	0	0	0	0	2	3	Fragile X mental retardation 1 protein OS=Homo sapiens GN=FMR1 PE=1 SV=1
GI_HHV11	41369.6	1	0	0	0	0	0	0	0	0	3	0	Envelope glycoprotein I OS=Human herpesvirus 1 (strain 17) GN=gI PE=1 SV=1
HS905_HUMAN	38738	1	0	0	0	0	0	0	0	0	0	3	Putative heat shock protein HSP 90-alpha A5 OS=Homo sapiens GN=HSP90AA5P PE=1 SV=1
IF2B1_HUMAN	63480.6	2	0	0	0	0	0	0	0	3	2	0	Insulin-like growth factor 2 mRNA-binding protein 1 OS=Homo sapiens GN=IGF2BP1 PE=1 SV=2
MYST2_HUMAN	70642.6	1	0	0	0	0	0	0	0	0	3	0	Histone acetyltransferase MYST2 OS=Homo sapiens GN=MYST2 PE=1 SV=1
NUDC_HUMAN	38242.9	1	0	0	0	0	0	0	0	0	0	3	Nuclear migration protein nudC OS=Homo sapiens GN=NUDC PE=1 SV=1
PA2G4_HUMAN	43786.8	1	0	0	0	0	0	0	0	0	0	3	Proliferation-associated protein 2G4 OS=Homo sapiens GN=PA2G4 PE=1 SV=3
PSB6_HUMAN	25357.8	2	0	0	0	0	0	0	0	0	3	2	Proteasome subunit beta type-6 OS=Homo sapiens GN=PSMB6 PE=1 SV=4
RL21_HUMAN	18564.7	4	0	0	0	0	0	0	3	2	2	1	60S ribosomal protein L21 OS=Homo sapiens GN=RPL21 PE=1 SV=2
RL31_HUMAN	14462.8	4	0	0	0	0	0	3	3	1	2	0	60S ribosomal protein L31 OS=Homo sapiens GN=RPL31 PE=1 SV=1
RL37A_HUMAN	10275.1	7	2	1	0	0	3	0	2	2	2	1	60S ribosomal protein L37a OS=Homo sapiens GN=RPL37A PE=1 SV=2
RL6_HUMAN	32727.8	1	0	0	0	0	0	0	0	0	3	0	60S ribosomal protein L6 OS=Homo sapiens GN=RPL6 PE=1 SV=3
RPN2_HUMAN	69284	2	0	0	0	0	0	0	3	0	0	1	Dolichyl-diphosphooligosaccharide--protein glycosyltransferase subunit 2 OS=Homo sapiens GN=RPN2 PE=1 SV=3
RPR1A_HUMAN	35719.8	2	0	0	0	0	0	3	3	0	0	0	Regulation of nuclear pre-mRNA domain-containing protein 1A OS=Homo sapiens GN=RPRD1A PE=1 SV=1
SETB1_HUMAN	143157	1	0	0	0	0	0	0	0	0	3	0	Histone-lysine N-methyltransferase SETDB1 OS=Homo sapiens GN=SETDB1 PE=1 SV=1
SSF1_HUMAN	53193.9	1	0	0	0	0	0	0	0	0	3	0	Suppressor of SWI4 1 homolog OS=Homo sapiens GN=PPAN PE=1 SV=1
SYDC_HUMAN	57136.3	1	0	0	0	0	0	0	3	0	0	0	Aspartyl-tRNA synthetase, cytoplasmic OS=Homo sapiens GN=DARS PE=1 SV=2
TBB6_HUMAN	49857.2	2	0	0	0	0	0	0	0	0	3	2	Tubulin beta-6 chain OS=Homo sapiens GN=TUBB6 PE=1 SV=1
TEBP_HUMAN	18697.4	1	0	0	0	0	0	0	0	0	0	3	Prostaglandin E synthase 3 OS=Homo sapiens GN=PTGES3 PE=1 SV=1
TPC1_HUMAN	94147.1	2	3	2	0	0	0	0	0	0	0	0	Two pore calcium channel protein 1 OS=Homo sapiens GN=TPCN1 PE=1 SV=3
VDAC3_HUMAN	30658.5	1	0	0	0	0	0	0	0	0	0	3	Voltage-dependent anion-selective channel protein 3 OS=Homo sapiens GN=VDAC3 PE=1 SV=1
6PGD_HUMAN	53139.9	2	0	0	0	0	0	0	2	0	0	1	6-phosphogluconate dehydrogenase, decarboxylating OS=Homo sapiens GN=PGD PE=1 SV=3
AT5F1_HUMAN	28908.6	1	0	0	0	0	0	0	2	0	0	0	ATP synthase subunit b, mitochondrial OS=Homo sapiens GN=ATP5F1 PE=1 SV=2
ATPG_HUMAN	32996	2	0	0	0	0	0	0	2	0	0	2	ATP synthase subunit gamma, mitochondrial OS=Homo sapiens GN=ATP5C1 PE=1 SV=1
CASP5_HUMAN	49735.6	1	0	2	0	0	0	0	0	0	0	0	Caspase-5 OS=Homo sapiens GN=CASP5 PE=1 SV=3
CBX1_HUMAN	21417.8	2	0	0	0	0	0	0	0	0	2	1	Chromobox protein homolog 1 OS=Homo sapiens GN=CBX1 PE=1 SV=1
CECR6_HUMAN	58425	1	0	0	0	0	0	0	0	0	2	0	Cat eye syndrome critical region protein 6 OS=Homo sapiens GN=CECR6 PE=2 SV=1
CHTOP_HUMAN	26396.5	1	0	0	0	0	0	0	0	0	2	0	Chromatin target of PRMT1 protein OS=Homo sapiens GN=CHTOP PE=1 SV=2
CS047_HUMAN	44746.2	1	0	0	0	0	0	0	0	0	2	0	Uncharacterized protein C19orf47 OS=Homo sapiens GN=C19orf47 PE=1 SV=1
DBLOH_HUMAN	27130.8	1	0	0	0	0	0	0	0	0	0	2	Diablo homolog, mitochondrial OS=Homo sapiens GN=DIABLO PE=1 SV=1
DDX10_HUMAN	100888	1	0	0	0	0	0	0	0	0	2	0	Probable ATP-dependent RNA helicase DDX10 OS=Homo sapiens GN=DDX10 PE=1 SV=2
DDX41_HUMAN	69837.8	1	0	0	0	0	0	0	0	0	2	0	Probable ATP-dependent RNA helicase DDX41 OS=Homo sapiens GN=DDX41 PE=1 SV=2
DDX51_HUMAN	72457.7	1	0	2	0	0	0	0	0	0	0	0	ATP-dependent RNA helicase DDX51 OS=Homo sapiens GN=DDX51 PE=1 SV=3
DHSA_HUMAN	72691.6	1	0	0	0	0	0	0	0	0	0	2	Succinate dehydrogenase [ubiquinone] flavoprotein subunit, mitochondrial OS=Homo sapiens GN=SDHA PE=1 SV=2
ECI1_HUMAN	32816	1	0	0	0	0	0	0	0	0	0	2	Enoyl-CoA delta isomerase 1, mitochondrial OS=Homo sapiens GN=ECI1 PE=1 SV=1
ENOB_HUMAN	46931.8	5	0	1	0	0	0	1	2	2	0	1	Beta-enolase OS=Homo sapiens GN=ENO3 PE=1 SV=4
ES1_HUMAN	28170.4	2	0	0	0	0	0	0	1	0	0	2	ES1 protein homolog, mitochondrial OS=Homo sapiens GN=C21orf33 PE=1 SV=3
ETFB_HUMAN	27843.5	1	0	0	0	0	0	0	0	0	0	2	Electron transfer flavoprotein subunit beta OS=Homo sapiens GN=ETFB PE=1 SV=3
EWS_HUMAN	68478.3	1	0	0	0	0	0	0	0	0	0	2	RNA-binding protein EWS OS=Homo sapiens GN=EWSR1 PE=1 SV=1
FXR2_HUMAN	74223.6	1	0	0	0	0	0	0	0	0	0	2	Fragile X mental retardation syndrome-related protein 2 OS=Homo sapiens GN=FXR2 PE=1 SV=2
GLU2B_HUMAN	59425.7	1	0	0	0	0	0	0	2	0	0	0	Glucosidase 2 subunit beta OS=Homo sapiens GN=PRKCSH PE=1 SV=2
H31_HUMAN	15404.1	3	0	0	0	0	0	0	2	0	2	1	Histone H3.1 OS=Homo sapiens GN=HIST1H3A PE=1 SV=2
HACD3_HUMAN	43159.6	1	0	0	0	0	0	0	0	0	0	2	3-hydroxyacyl-CoA dehydratase 3 OS=Homo sapiens GN=PTPLAD1 PE=1 SV=2
HNRCL_HUMAN	32142.4	2	0	0	0	0	0	0	0	2	2	0	Heterogeneous nuclear ribonucleoprotein C-like 1 OS=Homo sapiens GN=HNRNPCL1 PE=1 SV=1
HNRPC_HUMAN	33670.1	2	0	0	0	0	0	0	2	0	2	0	Heterogeneous nuclear ribonucleoproteins C1/C2 OS=Homo sapiens GN=HNRNPC PE=1 SV=4
HNRPG_HUMAN	42332.2	1	0	0	0	0	2	0	0	0	0	0	Heterogeneous nuclear ribonucleoprotein G OS=Homo sapiens GN=RBMX PE=1 SV=3
HPRT_HUMAN	24579.4	2	0	0	0	0	0	0	2	0	0	1	Hypoxanthine-guanine phosphoribosyltransferase OS=Homo sapiens GN=HPRT1 PE=1 SV=2
HS902_HUMAN	39364.8	1	0	0	0	0	0	0	2	0	0	0	Putative heat shock protein HSP 90-alpha A2 OS=Homo sapiens GN=HSP90AA2 PE=1 SV=2
ICLN_HUMAN	26215.5	1	0	0	0	0	0	0	0	0	2	0	Methylosome subunit pICln OS=Homo sapiens GN=CLNS1A PE=1 SV=1
IF2A_HUMAN	36112.3	2	0	0	0	0	0	0	0	0	2	2	Eukaryotic translation initiation factor 2 subunit 1 OS=Homo sapiens GN=EIF2S1 PE=1 SV=3
IF2BL_HUMAN	37786.9	1	0	0	0	0	0	0	0	0	0	2	Eukaryotic translation initiation factor 2 subunit 2-like protein OS=Homo sapiens PE=1 SV=1
K1C15_HUMAN	49211.8	2	2	2	0	0	0	0	0	0	0	0	Keratin, type I cytoskeletal 15 OS=Homo sapiens GN=KRT15 PE=1 SV=3
K2C6C_HUMAN	60025	1	0	0	0	0	0	0	0	2	0	0	Keratin, type II cytoskeletal 6C OS=Homo sapiens GN=KRT6C PE=1 SV=3
KAD2_HUMAN	26477.8	2	0	0	0	0	0	0	2	0	0	2	Adenylate kinase 2, mitochondrial OS=Homo sapiens GN=AK2 PE=1 SV=2
KCRS_HUMAN	47504.5	1	0	0	0	0	0	0	0	0	0	2	Creatine kinase S-type, mitochondrial OS=Homo sapiens GN=CKMT2 PE=1 SV=2
KV303_HUMAN	10728.9	1	0	0	0	0	2	0	0	0	0	0	Ig kappa chain V-III region NG9 (Fragment) OS=Homo sapiens PE=1 SV=1
LA_HUMAN	46837	2	0	0	0	0	0	0	2	0	0	1	Lupus La protein OS=Homo sapiens GN=SSB PE=1 SV=2
LBR_HUMAN	70703.5	3	0	0	0	0	0	0	2	1	1	0	Lamin-B receptor OS=Homo sapiens GN=LBR PE=1 SV=2
M2OM_HUMAN	34061.7	1	0	0	0	0	0	0	0	0	0	2	Mitochondrial 2-oxoglutarate/malate carrier protein OS=Homo sapiens GN=SLC25A11 PE=1 SV=3
MAPK2_HUMAN	45567.9	1	0	0	0	0	0	0	0	0	2	0	MAP kinase-activated protein kinase 2 OS=Homo sapiens GN=MAPKAPK2 PE=1 SV=1
NGDN_HUMAN	35894.1	1	0	0	0	0	0	0	0	0	2	0	Neuroguidin OS=Homo sapiens GN=NGDN PE=1 SV=1
NOP10_HUMAN	7705.96	1	0	0	0	0	0	0	0	0	2	0	H/ACA ribonucleoprotein complex subunit 3 OS=Homo sapiens GN=NOP10 PE=1 SV=1
NTCP_HUMAN	38119	1	0	2	0	0	0	0	0	0	0	0	Sodium/bile acid cotransporter OS=Homo sapiens GN=SLC10A1 PE=2 SV=1
OST48_HUMAN	50801	1	0	0	0	0	0	0	0	0	0	2	Dolichyl-diphosphooligosaccharide--protein glycosyltransferase 48 kDa subunit OS=Homo sapiens GN=DDOST PE=1 SV=4
P53_HUMAN	43653.3	1	0	0	0	0	0	0	0	0	2	0	Cellular tumor antigen p53 OS=Homo sapiens GN=TP53 PE=1 SV=4
PAEP_HUMAN	20624.2	1	2	0	0	0	0	0	0	0	0	0	Glycodelin OS=Homo sapiens GN=PAEP PE=1 SV=2
PDIA4_HUMAN	72932.7	2	0	0	0	0	0	0	0	1	0	2	Protein disulfide-isomerase A4 OS=Homo sapiens GN=PDIA4 PE=1 SV=2
PIPSL_HUMAN	95047.7	2	0	0	0	0	0	0	0	0	2	1	Putative PIP5K1A and PSMD4-like protein OS=Homo sapiens GN=PIPSL PE=5 SV=1
PP2AA_HUMAN	35594.2	2	0	0	0	0	0	0	0	0	2	2	Serine/threonine-protein phosphatase 2A catalytic subunit alpha isoform OS=Homo sapiens GN=PPP2CA PE=1 SV=1
PRPS1_HUMAN	34834.2	2	0	0	0	0	0	0	0	0	1	2	Ribose-phosphate pyrophosphokinase 1 OS=Homo sapiens GN=PRPS1 PE=1 SV=2
PSB4_HUMAN	29204.3	1	0	0	0	0	0	0	0	0	0	2	Proteasome subunit beta type-4 OS=Homo sapiens GN=PSMB4 PE=1 SV=4
PSB7_HUMAN	29965.4	2	0	0	0	0	0	0	0	0	2	1	Proteasome subunit beta type-7 OS=Homo sapiens GN=PSMB7 PE=1 SV=1
PSDE_HUMAN	34576.9	1	0	0	0	0	0	0	0	0	0	2	26S proteasome non-ATPase regulatory subunit 14 OS=Homo sapiens GN=PSMD14 PE=1 SV=1
RAD50_HUMAN	153892	1	0	0	0	0	0	0	0	0	2	0	DNA repair protein RAD50 OS=Homo sapiens GN=RAD50 PE=1 SV=1
RAP1A_HUMAN	20987.1	1	0	0	0	0	0	0	2	0	0	0	Ras-related protein Rap-1A OS=Homo sapiens GN=RAP1A PE=1 SV=1
RGAP1_HUMAN	71026.5	1	0	0	0	0	0	0	0	0	2	0	Rac GTPase-activating protein 1 OS=Homo sapiens GN=RACGAP1 PE=1 SV=1
RL19_HUMAN	23465.9	2	0	0	0	0	0	0	0	2	2	0	60S ribosomal protein L19 OS=Homo sapiens GN=RPL19 PE=1 SV=1
RL23A_HUMAN	17695	4	0	0	0	0	0	0	2	2	2	2	60S ribosomal protein L23a OS=Homo sapiens GN=RPL23A PE=1 SV=1
RL29_HUMAN	17752	1	0	0	0	0	0	0	2	0	0	0	60S ribosomal protein L29 OS=Homo sapiens GN=RPL29 PE=1 SV=2
RLA0_HUMAN	34273.5	1	0	0	0	0	0	0	2	0	0	0	60S acidic ribosomal protein P0 OS=Homo sapiens GN=RPLP0 PE=1 SV=1
RPAB1_HUMAN	24551.2	1	0	0	0	0	0	0	2	0	0	0	DNA-directed RNA polymerases I, II, and III subunit RPABC1 OS=Homo sapiens GN=POLR2E PE=1 SV=4
RS28_HUMAN	7841.01	1	0	0	0	0	0	0	0	0	0	2	40S ribosomal protein S28 OS=Homo sapiens GN=RPS28 PE=1 SV=1
RXRA_HUMAN	50811.4	2	0	0	0	0	1	0	2	0	0	0	Retinoic acid receptor RXR-alpha OS=Homo sapiens GN=RXRA PE=1 SV=1
S35D1_HUMAN	39240.1	2	1	2	0	0	0	0	0	0	0	0	UDP-glucuronic acid/UDP-N-acetylgalactosamine transporter OS=Homo sapiens GN=SLC35D1 PE=1 SV=1
SFXN1_HUMAN	35619.4	1	0	0	0	0	0	0	0	0	0	2	Sideroflexin-1 OS=Homo sapiens GN=SFXN1 PE=1 SV=4
SPTA2_HUMAN	284540	1	0	0	0	0	0	0	0	0	0	2	Spectrin alpha chain, brain OS=Homo sapiens GN=SPTAN1 PE=1 SV=3
SRSF1_HUMAN	27744.7	1	0	0	0	0	0	0	2	0	0	0	Serine/arginine-rich splicing factor 1 OS=Homo sapiens GN=SRSF1 PE=1 SV=2
STAR8_HUMAN	112601	1	2	0	0	0	0	0	0	0	0	0	StAR-related lipid transfer protein 8 OS=Homo sapiens GN=STARD8 PE=1 SV=2
SYEP_HUMAN	170591	1	0	0	0	0	0	0	2	0	0	0	Bifunctional aminoacyl-tRNA synthetase OS=Homo sapiens GN=EPRS PE=1 SV=5
SYLC_HUMAN	134466	1	0	0	0	0	0	0	0	0	0	2	Leucyl-tRNA synthetase, cytoplasmic OS=Homo sapiens GN=LARS PE=1 SV=2
TBAL3_HUMAN	49908.8	2	0	0	0	0	0	0	0	0	2	1	Tubulin alpha chain-like 3 OS=Homo sapiens GN=TUBAL3 PE=1 SV=2
TBB4_HUMAN	49585.8	4	0	0	0	0	0	0	2	2	2	2	Tubulin beta-4 chain OS=Homo sapiens GN=TUBB4 PE=1 SV=2
TCPB_HUMAN	57488.2	2	0	0	0	0	0	0	2	0	0	2	T-complex protein 1 subunit beta OS=Homo sapiens GN=CCT2 PE=1 SV=4
TFCP2_HUMAN	57255.8	1	0	0	0	0	0	0	0	0	2	0	Alpha-globin transcription factor CP2 OS=Homo sapiens GN=TFCP2 PE=1 SV=2
TRY1_HUMAN	26558	3	1	0	0	0	0	0	0	2	2	0	Trypsin-1 OS=Homo sapiens GN=PRSS1 PE=1 SV=1
TRY3_HUMAN	32528.8	2	2	2	0	0	0	0	0	0	0	0	Trypsin-3 OS=Homo sapiens GN=PRSS3 PE=1 SV=2
X3CL1_HUMAN	42202.7	1	2	0	0	0	0	0	0	0	0	0	Fractalkine OS=Homo sapiens GN=CX3CL1 PE=1 SV=1
YBOX1_HUMAN	35924.3	2	0	0	0	0	0	0	2	0	0	1	Nuclease-sensitive element-binding protein 1 OS=Homo sapiens GN=YBX1 PE=1 SV=3
ACTZ_HUMAN	42613.9	1	0	0	0	0	0	0	0	0	0	1	Alpha-centractin OS=Homo sapiens GN=ACTR1A PE=1 SV=1
AMPD3_HUMAN	88812.6	1	1	0	0	0	0	0	0	0	0	0	AMP deaminase 3 OS=Homo sapiens GN=AMPD3 PE=1 SV=1
ANKH_HUMAN	54241	1	0	1	0	0	0	0	0	0	0	0	Progressive ankylosis protein homolog OS=Homo sapiens GN=ANKH PE=1 SV=2
APEX1_HUMAN	35554.6	1	0	0	0	0	0	0	1	0	0	0	DNA-(apurinic or apyrimidinic site) lyase OS=Homo sapiens GN=APEX1 PE=1 SV=2
AT2A1_HUMAN	110253	1	0	0	0	0	0	0	0	0	0	1	Sarcoplasmic/endoplasmic reticulum calcium ATPase 1 OS=Homo sapiens GN=ATP2A1 PE=1 SV=1
BEX5_HUMAN	12602.2	1	0	0	0	0	0	0	0	1	0	0	Protein BEX5 OS=Homo sapiens GN=BEX5 PE=2 SV=1
BUB3_HUMAN	37154.8	1	0	0	0	0	0	0	1	0	0	0	Mitotic checkpoint protein BUB3 OS=Homo sapiens GN=BUB3 PE=1 SV=1
CA173_HUMAN	168467	1	0	1	0	0	0	0	0	0	0	0	Uncharacterized protein C1orf173 OS=Homo sapiens GN=C1orf173 PE=2 SV=1
CI016_HUMAN	9053.82	1	1	0	0	0	0	0	0	0	0	0	UPF0184 protein C9orf16 OS=Homo sapiens GN=C9orf16 PE=1 SV=1
CKAP4_HUMAN	66022.7	1	0	0	0	0	0	0	0	0	0	1	Cytoskeleton-associated protein 4 OS=Homo sapiens GN=CKAP4 PE=1 SV=2
CNPY2_HUMAN	20652.3	1	0	0	0	0	0	0	1	0	0	0	Protein canopy homolog 2 OS=Homo sapiens GN=CNPY2 PE=1 SV=1
CSTF3_HUMAN	82921.8	1	0	0	0	0	0	0	0	0	1	0	Cleavage stimulation factor subunit 3 OS=Homo sapiens GN=CSTF3 PE=1 SV=1
DAZP1_HUMAN	43383.5	1	0	0	0	0	0	0	0	0	0	1	DAZ-associated protein 1 OS=Homo sapiens GN=DAZAP1 PE=1 SV=1
DNJA3_HUMAN	52488.7	1	0	0	0	0	0	0	0	0	0	1	DnaJ homolog subfamily A member 3, mitochondrial OS=Homo sapiens GN=DNAJA3 PE=1 SV=2
E41L3_HUMAN	120678	1	0	0	0	0	0	0	0	0	0	1	Band 4.1-like protein 3 OS=Homo sapiens GN=EPB41L3 PE=1 SV=2
EPIPL_HUMAN	555623	1	0	0	0	0	0	0	0	1	0	0	Epiplakin OS=Homo sapiens GN=EPPK1 PE=1 SV=2
FKBP3_HUMAN	25176.7	1	0	0	0	0	0	0	0	0	0	1	Peptidyl-prolyl cis-trans isomerase FKBP3 OS=Homo sapiens GN=FKBP3 PE=1 SV=1
FNBP2_HUMAN	120881	1	0	0	0	0	0	0	0	0	0	1	SLIT-ROBO Rho GTPase-activating protein 2 OS=Homo sapiens GN=SRGAP2 PE=1 SV=2
GB_HHV6U	93238.5	1	0	1	0	0	0	0	0	0	0	0	Envelope glycoprotein B OS=Human herpesvirus 6A (strain Uganda-1102) GN=gB PE=3 SV=2
GDIA_HUMAN	50582.8	1	0	0	0	0	0	0	0	0	0	1	Rab GDP dissociation inhibitor alpha OS=Homo sapiens GN=GDI1 PE=1 SV=2
GLYR1_HUMAN	60556.3	1	0	0	0	0	0	0	0	0	1	0	Putative oxidoreductase GLYR1 OS=Homo sapiens GN=GLYR1 PE=1 SV=3
GRWD1_HUMAN	49419.3	1	0	0	0	0	0	0	0	0	1	0	Glutamate-rich WD repeat-containing protein 1 OS=Homo sapiens GN=GRWD1 PE=1 SV=1
H2B1C_HUMAN	13906.1	1	0	0	0	0	0	0	0	0	0	1	Histone H2B type 1-C/E/F/G/I OS=Homo sapiens GN=HIST1H2BC PE=1 SV=4
HAUS6_HUMAN	108621	1	0	0	0	0	0	0	1	0	0	0	HAUS augmin-like complex subunit 6 OS=Homo sapiens GN=HAUS6 PE=1 SV=2
HCDH_HUMAN	34293.4	1	0	0	0	0	0	0	1	0	0	0	Hydroxyacyl-coenzyme A dehydrogenase, mitochondrial OS=Homo sapiens GN=HADH PE=1 SV=3
HMGN1_HUMAN	10658.9	1	0	0	0	0	0	0	0	0	0	1	Non-histone chromosomal protein HMG-14 OS=Homo sapiens GN=HMGN1 PE=1 SV=3
INP4B_HUMAN	104738	1	0	1	0	0	0	0	0	0	0	0	Type II inositol-3,4-bisphosphate 4-phosphatase OS=Homo sapiens GN=INPP4B PE=2 SV=4
K1875_HUMAN	180307	1	0	0	0	0	1	0	0	0	0	0	WD repeat-containing protein KIAA1875 OS=Homo sapiens GN=KIAA1875 PE=2 SV=2
K6PL_HUMAN	85018.3	1	0	0	0	0	0	0	0	0	0	1	6-phosphofructokinase, liver type OS=Homo sapiens GN=PFKL PE=1 SV=6
LAP2B_HUMAN	50670.3	2	0	0	0	0	0	0	1	0	0	1	Lamina-associated polypeptide 2, isoforms beta/gamma OS=Homo sapiens GN=TMPO PE=1 SV=2
LARGE_HUMAN	88066.2	1	0	1	0	0	0	0	0	0	0	0	Glycosyltransferase-like protein LARGE1 OS=Homo sapiens GN=LARGE PE=1 SV=1
LC7L3_HUMAN	51466.4	1	0	0	0	0	0	0	0	0	0	1	Luc7-like protein 3 OS=Homo sapiens GN=LUC7L3 PE=1 SV=2
LIN41_HUMAN	93385.1	1	1	0	0	0	0	0	0	0	0	0	Tripartite motif-containing protein 71 OS=Homo sapiens GN=TRIM71 PE=2 SV=1
LR16B_HUMAN	150230	1	0	1	0	0	0	0	0	0	0	0	Leucine-rich repeat-containing protein 16B OS=Homo sapiens GN=LRRC16B PE=2 SV=2
LRC24_HUMAN	55257.6	1	0	0	0	0	0	0	0	1	0	0	Leucine-rich repeat-containing protein 24 OS=Homo sapiens GN=LRRC24 PE=2 SV=2
MAGAA_HUMAN	40780.8	1	0	0	0	0	0	0	0	0	1	0	Melanoma-associated antigen 10 OS=Homo sapiens GN=MAGEA10 PE=2 SV=2
MITF_HUMAN	58795.5	1	0	0	0	0	0	0	0	0	1	0	Microphthalmia-associated transcription factor OS=Homo sapiens GN=MITF PE=1 SV=2
MORC4_HUMAN	106348	1	0	0	0	0	0	0	1	0	0	0	MORC family CW-type zinc finger protein 4 OS=Homo sapiens GN=MORC4 PE=1 SV=2
MPCP_HUMAN	40094.9	1	0	0	0	0	0	0	1	0	0	0	Phosphate carrier protein, mitochondrial OS=Homo sapiens GN=SLC25A3 PE=1 SV=2
NEK11_HUMAN	74192.6	1	0	0	0	0	0	0	0	0	1	0	Serine/threonine-protein kinase Nek11 OS=Homo sapiens GN=NEK11 PE=1 SV=2
NMD3_HUMAN	57603.2	1	0	0	0	0	0	1	0	0	0	0	60S ribosomal export protein NMD3 OS=Homo sapiens GN=NMD3 PE=1 SV=1
P4HA1_HUMAN	61049.3	2	0	0	0	0	0	0	0	0	1	1	Prolyl 4-hydroxylase subunit alpha-1 OS=Homo sapiens GN=P4HA1 PE=1 SV=2
PANX1_HUMAN	48050.2	1	0	0	0	0	0	0	0	0	1	0	Pannexin-1 OS=Homo sapiens GN=PANX1 PE=1 SV=4
PAPD1_HUMAN	66171.8	1	0	0	0	0	0	0	0	0	1	0	Poly(A) RNA polymerase, mitochondrial OS=Homo sapiens GN=MTPAP PE=1 SV=1
PDE2A_HUMAN	105717	1	0	0	0	0	0	0	0	0	1	0	cGMP-dependent 3,5-cyclic phosphodiesterase OS=Homo sapiens GN=PDE2A PE=1 SV=1
PGFRA_HUMAN	122670	1	1	0	0	0	0	0	0	0	0	0	Alpha-type platelet-derived growth factor receptor OS=Homo sapiens GN=PDGFRA PE=1 SV=1
PKD2_HUMAN	109692	1	1	0	0	0	0	0	0	0	0	0	Polycystin-2 OS=Homo sapiens GN=PKD2 PE=1 SV=3
PRP6_HUMAN	106925	1	0	0	0	0	0	0	0	0	1	0	Pre-mRNA-processing factor 6 OS=Homo sapiens GN=PRPF6 PE=1 SV=1
PSAL_HUMAN	53747.4	1	0	0	0	0	0	0	1	0	0	0	Puromycin-sensitive aminopeptidase-like protein OS=Homo sapiens GN=NPEPPSL1 PE=2 SV=3
RBGPR_HUMAN	155985	1	0	0	0	0	0	0	0	0	1	0	Rab3 GTPase-activating protein non-catalytic subunit OS=Homo sapiens GN=RAB3GAP2 PE=1 SV=1
RBM39_HUMAN	59379.8	2	0	0	0	0	0	0	0	0	1	1	RNA-binding protein 39 OS=Homo sapiens GN=RBM39 PE=1 SV=2
RBP56_HUMAN	61830	1	0	0	0	0	0	0	0	0	0	1	TATA-binding protein-associated factor 2N OS=Homo sapiens GN=TAF15 PE=1 SV=1
RFL3S_HUMAN	11738.6	1	0	0	0	0	0	0	0	0	0	1	Putative protein RFPL3S OS=Homo sapiens GN=RFPL3-AS1 PE=2 SV=1
RIM3A_HUMAN	169843	1	1	0	0	0	0	0	0	0	0	0	RIMS-binding protein 3A OS=Homo sapiens GN=RIMBP3 PE=1 SV=3
RL10L_HUMAN	24518.8	1	0	0	0	0	0	0	0	0	0	1	60S ribosomal protein L10-like OS=Homo sapiens GN=RPL10L PE=1 SV=3
RL1D1_HUMAN	54972.4	1	0	0	0	0	0	0	0	0	1	0	Ribosomal L1 domain-containing protein 1 OS=Homo sapiens GN=RSL1D1 PE=1 SV=3
RN111_HUMAN	108862	1	1	0	0	0	0	0	0	0	0	0	E3 ubiquitin-protein ligase Arkadia OS=Homo sapiens GN=RNF111 PE=1 SV=3
RUXG_HUMAN	8496.03	1	0	0	0	0	0	0	0	0	1	0	Small nuclear ribonucleoprotein G OS=Homo sapiens GN=SNRPG PE=1 SV=1
S45A4_HUMAN	83878.1	1	0	1	0	0	0	0	0	0	0	0	Solute carrier family 45 member 4 OS=Homo sapiens GN=SLC45A4 PE=1 SV=2
SERPH_HUMAN	46440.6	1	0	0	0	0	0	0	1	0	0	0	Serpin H1 OS=Homo sapiens GN=SERPINH1 PE=1 SV=2
SLK_HUMAN	142695	1	0	1	0	0	0	0	0	0	0	0	STE20-like serine/threonine-protein kinase OS=Homo sapiens GN=SLK PE=1 SV=1
SNPC1_HUMAN	42994.3	1	0	1	0	0	0	0	0	0	0	0	snRNA-activating protein complex subunit 1 OS=Homo sapiens GN=SNAPC1 PE=1 SV=1
SSBP_HUMAN	17259.7	1	0	0	0	0	0	0	1	0	0	0	Single-stranded DNA-binding protein, mitochondrial OS=Homo sapiens GN=SSBP1 PE=1 SV=1
SYNE1_HUMAN	1.01103e+06	1	1	0	0	0	0	0	0	0	0	0	Nesprin-1 OS=Homo sapiens GN=SYNE1 PE=1 SV=3
SYQ_HUMAN	87798.9	1	0	0	0	0	0	0	1	0	0	0	Glutaminyl-tRNA synthetase OS=Homo sapiens GN=QARS PE=1 SV=1
SYTL3_HUMAN	68559.5	1	1	0	0	0	0	0	0	0	0	0	Synaptotagmin-like protein 3 OS=Homo sapiens GN=SYTL3 PE=2 SV=3
TCTP_HUMAN	19595.3	1	0	0	0	0	0	0	0	0	0	1	Translationally-controlled tumor protein OS=Homo sapiens GN=TPT1 PE=1 SV=1
TIM13_HUMAN	10500	1	0	0	0	0	0	0	0	0	0	1	Mitochondrial import inner membrane translocase subunit Tim13 OS=Homo sapiens GN=TIMM13 PE=1 SV=1
TLN1_HUMAN	269767	1	0	1	0	0	0	0	0	0	0	0	Talin-1 OS=Homo sapiens GN=TLN1 PE=1 SV=3
TMM74_HUMAN	33338.5	1	0	0	0	0	0	0	0	0	1	0	Transmembrane protein 74 OS=Homo sapiens GN=TMEM74 PE=2 SV=1
TPM1_HUMAN	32708.7	1	0	0	0	0	0	0	0	0	1	0	Tropomyosin alpha-1 chain OS=Homo sapiens GN=TPM1 PE=1 SV=2
TRML4_HUMAN	21924.4	1	0	0	0	0	0	0	0	0	1	0	Trem-like transcript 4 protein OS=Homo sapiens GN=TREML4 PE=2 SV=1
UL52_HHV6U	100080	1	1	0	0	0	0	0	0	0	0	0	DNA helicase/primase complex protein OS=Human herpesvirus 6A (strain Uganda-1102) GN=U43 PE=3 SV=1
UPK1A_HUMAN	28878.8	1	0	0	0	0	0	0	0	0	1	0	Uroplakin-1a OS=Homo sapiens GN=UPK1A PE=2 SV=1
USH2A_HUMAN	575601	1	0	1	0	0	0	0	0	0	0	0	Usherin OS=Homo sapiens GN=USH2A PE=1 SV=3
VP23_HHV6U	33464.2	1	0	0	0	0	0	0	0	1	0	0	Triplex capsid protein U56 OS=Human herpesvirus 6A (strain Uganda-1102) GN=U56 PE=3 SV=1
WFKN1_HUMAN	58798.5	1	0	0	0	0	0	0	0	0	1	0	WAP, kazal, immunoglobulin, kunitz and NTR domain-containing protein 1 OS=Homo sapiens GN=WFIKKN1 PE=1 SV=1
YK041_HUMAN	84939.6	1	0	1	0	0	0	0	0	0	0	0	Putative uncharacterized protein ENSP00000334305 OS=Homo sapiens PE=5 SV=2
ZBT41_HUMAN	105192	1	1	0	0	0	0	0	0	0	0	0	Zinc finger and BTB domain-containing protein 41 OS=Homo sapiens GN=ZBTB41 PE=2 SV=1
