# Supplementary material for: G9a and ZNF644 Physically Associate to Suppress Progenitor Gene Expression during Neurogenesis
Source: Stem Cell Reports. 2016 Aug 18;7(3):454–70. doi: 10.1016/j.stemcr.2016.06.012 (PMC5031922; doi:10.1016/j.stemcr.2016.06.012)
Supplement: Table S3. Location of Peaks Identified in ChIP-Seq Experiments in zn644a or znf644b Morphant Embryos, Related to Figures 3A and 3B [file mmc4.xlsx]

## Sheet: ChIP-seq-peaks_WT-vs-znf644a
ChIP-seq-peaks_WT-vs-znf644a
space	start	end	width	names	peak	strand	feature	start_position	end_position	insideFeature	distancetoFeature	shortestDistance	fromOverlappingOrNearest	external_gene_id	negative_log10P	fold_enrichment
1	36890	37185	296	00003 ENSDARG00000076900	00003	+	ENSDARG00000076900	40286	48000	upstream	-3396	3101	NearestStart	PROZ (2 of 2)	4.71977	3.63832
1	144230	144524	295	00006 ENSDARG00000063385	00006	+	ENSDARG00000063385	134730	170748	inside	9500	9500	NearestStart	cenpe	3.97126	3.16735
1	168514	169466	953	00007 ENSDARG00000063385	00007	+	ENSDARG00000063385	134730	170748	inside	33784	1282	NearestStart	cenpe	3.27779	3.01288
1	301300	301645	346	00010 ENSDARG00000078751	00010	+	ENSDARG00000078751	293560	318456	inside	7740	7740	NearestStart	TPP2	4.3285	3.22881
1	357831	358838	1008	00015 ENSDARG00000011299	00015	+	ENSDARG00000011299	368922	380317	upstream	-11091	10084	NearestStart	blzf1	3.13635	2.64401
1	363888	364579	692	00016 ENSDARG00000011299	00016	+	ENSDARG00000011299	368922	380317	upstream	-5034	4343	NearestStart	blzf1	3.18671	2.55687
1	456797	457144	348	00019 ENSDARG00000081781	00019	+	ENSDARG00000081781	451141	451218	downstream	5656	5579	NearestStart	dre-mir-155	4.90932	3.94053
1	633859	634979	1121	00023 ENSDARG00000043682	00023	+	ENSDARG00000043682	628783	640887	inside	5076	5076	NearestStart	CABZ01080370.1	3.11546	2.82087
1	636379	636633	255	00024 ENSDARG00000043682	00024	+	ENSDARG00000043682	628783	640887	inside	7596	4254	NearestStart	CABZ01080370.1	3.20513	2.48069
1	683931	684110	180	00027 ENSDARG00000087737	00027	+	ENSDARG00000087737	667781	682454	downstream	16150	1477	NearestStart	CABZ01113191.1	3.59163	3.18688
1	755760	755937	178	00032 ENSDARG00000090668	00032	+	ENSDARG00000090668	769342	772993	upstream	-13582	13405	NearestStart	SETDB2	3.84439	2.85597
1	766116	766522	407	00033 ENSDARG00000090668	00033	+	ENSDARG00000090668	769342	772993	upstream	-3226	2820	NearestStart	SETDB2	4.14106	3.03278
1	821567	822094	528	00035 ENSDARG00000063345	00035	+	ENSDARG00000063345	776251	780068	downstream	45316	41499	NearestStart	creg1	3.14066	2.5006
1	842363	843255	893	00036 ENSDARG00000063345	00036	+	ENSDARG00000063345	776251	780068	downstream	66112	62295	NearestStart	creg1	5.41132	4.0803
1	877946	878119	174	00037 ENSDARG00000035776	00037	+	ENSDARG00000035776	977847	987211	upstream	-99901	99728	NearestStart	n6amt1	3.08123	2.40045
1	909732	909914	183	00038 ENSDARG00000035776	00038	+	ENSDARG00000035776	977847	987211	upstream	-68115	67933	NearestStart	n6amt1	4.36774	3.31803
1	918635	918959	325	00039 ENSDARG00000035776	00039	+	ENSDARG00000035776	977847	987211	upstream	-59212	58888	NearestStart	n6amt1	3.21094	2.60825
1	921472	921656	185	00040 ENSDARG00000035776	00040	+	ENSDARG00000035776	977847	987211	upstream	-56375	56191	NearestStart	n6amt1	3.16437	2.92496
1	944156	944331	176	00041 ENSDARG00000035776	00041	+	ENSDARG00000035776	977847	987211	upstream	-33691	33516	NearestStart	n6amt1	6.43138	4.41673
1	960872	961052	181	00042 ENSDARG00000035776	00042	+	ENSDARG00000035776	977847	987211	upstream	-16975	16795	NearestStart	n6amt1	3.66757	3.15137
1	972643	972833	191	00043 ENSDARG00000035776	00043	+	ENSDARG00000035776	977847	987211	upstream	-5204	5014	NearestStart	n6amt1	3.86195	3.25165
1	987750	988912	1163	00044 ENSDARG00000035776	00044	+	ENSDARG00000035776	977847	987211	downstream	9903	539	NearestStart	n6amt1	4.31642	3.14834
1	994586	994958	373	00045 ENSDARG00000035776	00045	+	ENSDARG00000035776	977847	987211	downstream	16739	7375	NearestStart	n6amt1	3.21571	2.79247
1	1069087	1070756	1670	00050 ENSDARG00000025921	00050	+	ENSDARG00000025921	1063377	1075836	inside	5710	5080	NearestStart	runx1	3.13344	2.85573
1	1075095	1075846	752	00051 ENSDARG00000025921	00051	+	ENSDARG00000025921	1063377	1075836	overlapEnd	11718	10	NearestStart	runx1	5.91274	4.47404
1	1192292	1192461	170	00053 ENSDARG00000080051	00053	+	ENSDARG00000080051	1275348	1275428	upstream	-83056	82887	NearestStart	dre-mir-459	3.32839	2.57517
1	1238136	1238315	180	00054 ENSDARG00000080051	00054	+	ENSDARG00000080051	1275348	1275428	upstream	-37212	37033	NearestStart	dre-mir-459	4.19705	3.22895
1	1251691	1252051	361	00055 ENSDARG00000080051	00055	+	ENSDARG00000080051	1275348	1275428	upstream	-23657	23297	NearestStart	dre-mir-459	5.32291	3.75274
1	1283655	1283843	189	00056 ENSDARG00000080051	00056	+	ENSDARG00000080051	1275348	1275428	downstream	8307	8227	NearestStart	dre-mir-459	3.2259	2.49414
1	1285083	1285260	178	00057 ENSDARG00000080051	00057	+	ENSDARG00000080051	1275348	1275428	downstream	9735	9655	NearestStart	dre-mir-459	4.77755	3.78102
1	1444667	1444831	165	00061 ENSDARG00000001870	00061	+	ENSDARG00000001870	1446561	1462945	upstream	-1894	1730	NearestStart	atp1a1a.4	3.83137	3.24775
1	1495723	1495909	187	00062 ENSDARG00000002791	00062	+	ENSDARG00000002791	1468926	1550157	inside	26797	26797	NearestStart	atp1a1a.1	3.27025	2.81637
1	1506762	1506973	212	00063 ENSDARG00000002791	00063	+	ENSDARG00000002791	1468926	1550157	inside	37836	37836	NearestStart	atp1a1a.1	3.00918	2.41455
1	1511102	1511601	500	00064 ENSDARG00000007739	00064	+	ENSDARG00000007739	1546143	1553618	upstream	-35041	34542	NearestStart	atp1a1a.2	3.3698	2.64802
1	1560011	1560178	168	00065 ENSDARG00000039131	00065	+	ENSDARG00000039131	1562080	1572446	upstream	-2069	1902	NearestStart	atp1a1a.3	3.15799	2.45016
1	1601306	1601489	184	00066 ENSDARG00000040252	00066	+	ENSDARG00000040252	1594950	1606890	inside	6356	5401	NearestStart	atp1a1a.5	3.57914	2.87901
1	1634420	1634584	165	00067 ENSDARG00000093102	00067	+	ENSDARG00000093102	1653523	1656634	upstream	-19103	18939	NearestStart	si:ch211-132g1.6	4.77833	3.89061
1	1641407	1641569	163	00068 ENSDARG00000093102	00068	+	ENSDARG00000093102	1653523	1656634	upstream	-12116	11954	NearestStart	si:ch211-132g1.6	3.13575	2.48222
1	1651059	1651238	180	00069 ENSDARG00000093102	00069	+	ENSDARG00000093102	1653523	1656634	upstream	-2464	2285	NearestStart	si:ch211-132g1.6	3.1847	2.46746
1	1705778	1706524	747	00070 ENSDARG00000075505	00070	+	ENSDARG00000075505	1697817	1757143	inside	7961	7961	NearestStart	PTGFRN (1 of 2)	3.05672	2.38458
1	1707666	1707847	182	00071 ENSDARG00000075505	00071	+	ENSDARG00000075505	1697817	1757143	inside	9849	9849	NearestStart	PTGFRN (1 of 2)	3.21768	2.6674
1	1716773	1716960	188	00072 ENSDARG00000075505	00072	+	ENSDARG00000075505	1697817	1757143	inside	18956	18956	NearestStart	PTGFRN (1 of 2)	3.04823	2.69489
1	1718445	1718647	203	00073 ENSDARG00000075505	00073	+	ENSDARG00000075505	1697817	1757143	inside	20628	20628	NearestStart	PTGFRN (1 of 2)	4.25341	3.42757
1	1734782	1735781	1000	00074 ENSDARG00000075505	00074	+	ENSDARG00000075505	1697817	1757143	inside	36965	21362	NearestStart	PTGFRN (1 of 2)	5.33733	3.69725
1	1753003	1753864	862	00075 ENSDARG00000010376	00075	+	ENSDARG00000010376	1781871	1783886	upstream	-28868	28007	NearestStart	si:ch211-132g1.5	3.29605	2.71497
1	1762698	1763109	412	00076 ENSDARG00000010376	00076	+	ENSDARG00000010376	1781871	1783886	upstream	-19173	18762	NearestStart	si:ch211-132g1.5	4.554	3.4398
1	1791923	1792092	170	00077 ENSDARG00000010376	00077	+	ENSDARG00000010376	1781871	1783886	downstream	10052	8037	NearestStart	si:ch211-132g1.5	3.21104	2.48207
1	1852232	1853123	892	00078 ENSDARG00000018460	00078	+	ENSDARG00000018460	1858327	1974647	upstream	-6095	5204	NearestStart	mbnl2	4.12633	3.37618
1	1886243	1886441	199	00079 ENSDARG00000018460	00079	+	ENSDARG00000018460	1858327	1974647	inside	27916	27916	NearestStart	mbnl2	3.17031	2.83328
1	1942924	1943118	195	00080 ENSDARG00000040246	00080	+	ENSDARG00000040246	1979149	1996905	upstream	-36225	36031	NearestStart	rap2ab	3.11495	2.88209
1	1974304	1974468	165	00081 ENSDARG00000040246	00081	+	ENSDARG00000040246	1979149	1996905	upstream	-4845	4681	NearestStart	rap2ab	3.03536	2.43427
1	1979055	1980196	1142	00082 ENSDARG00000040246	00082	+	ENSDARG00000040246	1979149	1996905	overlapStart	-94	94	NearestStart	rap2ab	5.3407	3.88818
1	1981709	1981872	164	00083 ENSDARG00000040246	00083	+	ENSDARG00000040246	1979149	1996905	inside	2560	2560	NearestStart	rap2ab	3.08123	2.40045
1	2026528	2026696	169	00084 ENSDARG00000082290	00084	+	ENSDARG00000082290	2032391	2032528	upstream	-5863	5695	NearestStart	SNORA84	3.2259	2.49414
1	2043552	2043719	168	00085 ENSDARG00000082290	00085	+	ENSDARG00000082290	2032391	2032528	downstream	11161	11024	NearestStart	SNORA84	3.11899	2.42491
1	2055316	2055497	182	00086 ENSDARG00000074381	00086	+	ENSDARG00000074381	2058744	2200996	upstream	-3428	3247	NearestStart	farp1	3.64784	2.9508
1	2184011	2184174	164	00090 ENSDARG00000084484	00090	+	ENSDARG00000084484	2159889	2160010	downstream	24122	24001	NearestStart	5S_rRNA	3.14469	2.50706
1	2354725	2355292	568	00097 ENSDARG00000096512	00097	+	ENSDARG00000096512	2469742	2470151	upstream	-115017	114450	NearestStart		3.42173	2.62097
1	2376378	2376658	281	00098 ENSDARG00000096512	00098	+	ENSDARG00000096512	2469742	2470151	upstream	-93364	93084	NearestStart		3.10627	2.41667
1	2379244	2379925	682	00099 ENSDARG00000096512	00099	+	ENSDARG00000096512	2469742	2470151	upstream	-90498	89817	NearestStart		3.93572	2.91177
1	2382966	2383130	165	00100 ENSDARG00000096512	00100	+	ENSDARG00000096512	2469742	2470151	upstream	-86776	86612	NearestStart		4.49816	3.16935
1	2388422	2388613	192	00101 ENSDARG00000096512	00101	+	ENSDARG00000096512	2469742	2470151	upstream	-81320	81129	NearestStart		3.37385	2.58996
1	2448931	2449117	187	00102 ENSDARG00000096512	00102	+	ENSDARG00000096512	2469742	2470151	upstream	-20811	20625	NearestStart		3.14485	2.44165
1	2464835	2464996	162	00103 ENSDARG00000096512	00103	+	ENSDARG00000096512	2469742	2470151	upstream	-4907	4746	NearestStart		3.42173	2.62097
1	2592210	2592401	192	00106 ENSDARG00000086960	00106	+	ENSDARG00000086960	2641199	2673283	upstream	-48989	48798	NearestStart	GPC6 (2 of 3)	3.45463	2.64228
1	2600174	2600337	164	00107 ENSDARG00000086960	00107	+	ENSDARG00000086960	2641199	2673283	upstream	-41025	40862	NearestStart	GPC6 (2 of 3)	3.16793	2.4566
1	2642415	2642634	220	00108 ENSDARG00000086960	00108	+	ENSDARG00000086960	2641199	2673283	inside	1216	1216	NearestStart	GPC6 (2 of 3)	5.31822	3.90434
1	2652419	2652885	467	00109 ENSDARG00000086960	00109	+	ENSDARG00000086960	2641199	2673283	inside	11220	11220	NearestStart	GPC6 (2 of 3)	3.60816	2.98124
1	2747711	2747886	176	00110 ENSDARG00000041157	00110	+	ENSDARG00000041157	2692808	2706447	downstream	54903	41264	NearestStart	rcan1b	3.02639	2.39171
1	2942797	2942963	167	00111 ENSDARG00000088916	00111	+	ENSDARG00000088916	2950831	2950941	upstream	-8034	7868	NearestStart	5S_rRNA	7.55853	5.30104
1	3036582	3036969	388	00112 ENSDARG00000088916	00112	+	ENSDARG00000088916	2950831	2950941	downstream	85751	85641	NearestStart	5S_rRNA	5.13471	3.75319
1	3061423	3061602	180	00113 ENSDARG00000088916	00113	+	ENSDARG00000088916	2950831	2950941	downstream	110592	110482	NearestStart	5S_rRNA	8.45391	5.0271
1	3074460	3075362	903	00114 ENSDARG00000088916	00114	+	ENSDARG00000088916	2950831	2950941	downstream	123629	123519	NearestStart	5S_rRNA	3.17362	2.70082
1	3100337	3100543	207	00115 ENSDARG00000088916	00115	+	ENSDARG00000088916	2950831	2950941	downstream	149506	149396	NearestStart	5S_rRNA	3.03797	2.48749
1	3129217	3129397	181	00116 ENSDARG00000088916	00116	+	ENSDARG00000088916	2950831	2950941	downstream	178386	178276	NearestStart	5S_rRNA	3.80965	2.82976
1	3139019	3140675	1657	00117 ENSDARG00000088916	00117	+	ENSDARG00000088916	2950831	2950941	downstream	188188	188078	NearestStart	5S_rRNA	8.11437	5.30804
1	3149617	3149784	168	00118 ENSDARG00000096525	00118	+	ENSDARG00000096525	3330881	3343956	upstream	-181264	181097	NearestStart	si:ch73-243e13.1	4.03678	3.46272
1	3168959	3169145	187	00119 ENSDARG00000096525	00119	+	ENSDARG00000096525	3330881	3343956	upstream	-161922	161736	NearestStart	si:ch73-243e13.1	3.24905	2.57653
1	3252785	3253775	991	00120 ENSDARG00000096525	00120	+	ENSDARG00000096525	3330881	3343956	upstream	-78096	77106	NearestStart	si:ch73-243e13.1	3.42883	2.83167
1	3285383	3285673	291	00121 ENSDARG00000096525	00121	+	ENSDARG00000096525	3330881	3343956	upstream	-45498	45208	NearestStart	si:ch73-243e13.1	3.17264	2.56121
1	3303007	3303301	295	00122 ENSDARG00000096525	00122	+	ENSDARG00000096525	3330881	3343956	upstream	-27874	27580	NearestStart	si:ch73-243e13.1	3.05812	2.49084
1	3310779	3311169	391	00123 ENSDARG00000096525	00123	+	ENSDARG00000096525	3330881	3343956	upstream	-20102	19712	NearestStart	si:ch73-243e13.1	3.35551	3.04438
1	3386494	3386658	165	00124 ENSDARG00000082828	00124	+	ENSDARG00000082828	3370512	3370666	downstream	15982	15828	NearestStart	5_8S_rRNA	5.41319	4.21307
1	4091775	4091983	209	00135 ENSDARG00000078308	00135	+	ENSDARG00000078308	4170919	4175021	upstream	-79144	78936	NearestStart	spry2	5.09303	3.81714
1	4108444	4108890	447	00136 ENSDARG00000078308	00136	+	ENSDARG00000078308	4170919	4175021	upstream	-62475	62029	NearestStart	spry2	3.17007	2.51679
1	4304374	4305175	802	00141 ENSDARG00000037777	00141	+	ENSDARG00000037777	4311593	4323415	upstream	-7219	6418	NearestStart	stk16	3.03223	2.47522
1	4315774	4316472	699	00142 ENSDARG00000037777	00142	+	ENSDARG00000037777	4311593	4323415	inside	4181	4181	NearestStart	stk16	3.07774	2.53304
1	4317208	4317482	275	00143 ENSDARG00000037777	00143	+	ENSDARG00000037777	4311593	4323415	inside	5615	5615	NearestStart	stk16	3.00535	2.78211
1	4454245	4454423	179	00145 ENSDARG00000077688	00145	+	ENSDARG00000077688	4464895	4476319	upstream	-10650	10472	NearestStart	cpo	3.24367	2.55046
1	4460907	4461091	185	00146 ENSDARG00000077688	00146	+	ENSDARG00000077688	4464895	4476319	upstream	-3988	3804	NearestStart	cpo	4.83822	3.42012
1	4481207	4481371	165	00147 ENSDARG00000077688	00147	+	ENSDARG00000077688	4464895	4476319	downstream	16312	4888	NearestStart	cpo	3.87427	2.87423
1	4483207	4483376	170	00148 ENSDARG00000077688	00148	+	ENSDARG00000077688	4464895	4476319	downstream	18312	6888	NearestStart	cpo	3.13185	2.43323
1	4627510	4627710	201	00153 ENSDARG00000079006	00153	+	ENSDARG00000079006	4586600	4608548	downstream	40910	18962	NearestStart	CU856394.1	3.09444	2.39778
1	4660972	4663002	2031	00154 ENSDARG00000079006	00154	+	ENSDARG00000079006	4586600	4608548	downstream	74372	52424	NearestStart	CU856394.1	3.80241	2.79889
1	4693394	4693576	183	00155 ENSDARG00000079006	00155	+	ENSDARG00000079006	4586600	4608548	downstream	106794	84846	NearestStart	CU856394.1	3.12089	2.41394
1	4696053	4696227	175	00156 ENSDARG00000079006	00156	+	ENSDARG00000079006	4586600	4608548	downstream	109453	87505	NearestStart	CU856394.1	4.36979	3.3287
1	4987845	4988619	775	00159 ENSDARG00000063297	00159	+	ENSDARG00000063297	4998836	5022269	upstream	-10991	10217	NearestStart	abcb6a	4.41218	3.36254
1	5000622	5002717	2096	00160 ENSDARG00000063297	00160	+	ENSDARG00000063297	4998836	5022269	inside	1786	1786	NearestStart	abcb6a	3.04466	2.37676
1	5123525	5124176	652	00161 ENSDARG00000043247	00161	+	ENSDARG00000043247	5125555	5136072	upstream	-2030	1379	NearestStart	gtf3c3	3.10627	2.41667
1	5125470	5125981	512	00162 ENSDARG00000043247	00162	+	ENSDARG00000043247	5125555	5136072	overlapStart	-85	85	NearestStart	gtf3c3	3.05089	2.4711
1	5181997	5182234	238	00163 ENSDARG00000063253	00163	+	ENSDARG00000063253	5170257	5228525	inside	11740	11740	NearestStart	HECW2 (2 of 2)	3.00208	2.37578
1	5187374	5187536	163	00164 ENSDARG00000063253	00164	+	ENSDARG00000063253	5170257	5228525	inside	17117	17117	NearestStart	HECW2 (2 of 2)	3.13185	2.43323
1	5208351	5208588	238	00165 ENSDARG00000063253	00165	+	ENSDARG00000063253	5170257	5228525	inside	38094	19937	NearestStart	HECW2 (2 of 2)	3.04466	2.37676
1	5212253	5212473	221	00166 ENSDARG00000063253	00166	+	ENSDARG00000063253	5170257	5228525	inside	41996	16052	NearestStart	HECW2 (2 of 2)	4.86568	3.61918
1	5228780	5228969	190	00167 ENSDARG00000063253	00167	+	ENSDARG00000063253	5170257	5228525	downstream	58523	255	NearestStart	HECW2 (2 of 2)	3.14327	2.90014
1	5462943	5463132	190	00172 ENSDARG00000070558	00172	+	ENSDARG00000070558	5503613	5509565	upstream	-40670	40481	NearestStart	si:ch211-93g23.2	3.17584	2.78935
1	5696563	5696741	179	00173 ENSDARG00000063207	00173	+	ENSDARG00000063207	5694955	5803070	inside	1608	1608	NearestStart	erbb4a	3.25414	2.51244
1	5742804	5742976	173	00174 ENSDARG00000063207	00174	+	ENSDARG00000063207	5694955	5803070	inside	47849	47849	NearestStart	erbb4a	3.31683	2.58203
1	5797379	5797547	169	00175 ENSDARG00000095087	00175	+	ENSDARG00000095087	5834759	5867690	upstream	-37380	37212	NearestStart	si:ch211-227n20.2	3.04627	2.36138
1	5814552	5814780	229	00176 ENSDARG00000095087	00176	+	ENSDARG00000095087	5834759	5867690	upstream	-20207	19979	NearestStart	si:ch211-227n20.2	3.19828	2.47626
1	5862648	5862811	164	00177 ENSDARG00000095087	00177	+	ENSDARG00000095087	5834759	5867690	inside	27889	4879	NearestStart	si:ch211-227n20.2	4.53856	3.29184
1	5876546	5876709	164	00178 ENSDARG00000095087	00178	+	ENSDARG00000095087	5834759	5867690	downstream	41787	8856	NearestStart	si:ch211-227n20.2	4.35025	3.63035
1	5878136	5879100	965	00179 ENSDARG00000095087	00179	+	ENSDARG00000095087	5834759	5867690	downstream	43377	10446	NearestStart	si:ch211-227n20.2	3.1847	2.46746
1	5934950	5935554	605	00180 ENSDARG00000096610	00180	+	ENSDARG00000096610	5941606	5941712	upstream	-6656	6052	NearestStart	si:ch211-227n20.3	4.14399	3.20797
1	6342248	6342417	170	00192 ENSDARG00000090408	00192	+	ENSDARG00000090408	6298685	6332480	downstream	43563	9768	NearestStart	EGFR (5 of 5)	3.11931	2.52257
1	6360542	6360715	174	00193 ENSDARG00000074050	00193	+	ENSDARG00000074050	6398652	6426403	upstream	-38110	37937	NearestStart	efnb2b	3.10627	2.41667
1	6580748	6581072	325	00195 ENSDARG00000079779	00195	+	ENSDARG00000079779	6566681	6586364	inside	14067	5292	NearestStart	radil	5.30532	3.75366
1	6613171	6613491	321	00196 ENSDARG00000084776	00196	+	ENSDARG00000084776	6632203	6632318	upstream	-19032	18712	NearestStart	5S_rRNA	3.00603	2.3541
1	6640677	6640856	180	00197 ENSDARG00000084776	00197	+	ENSDARG00000084776	6632203	6632318	downstream	8474	8359	NearestStart	5S_rRNA	3.26729	2.66149
1	6914989	6915151	163	00198 ENSDARG00000075791	00198	+	ENSDARG00000075791	6914084	6920405	inside	905	905	NearestStart	si:dkey-79f11.5	3.12055	2.86986
1	6983624	6983830	207	00199 ENSDARG00000093857	00199	+	ENSDARG00000093857	6983833	6989556	upstream	-209	3	NearestStart	si:dkey-79f11.10	3.42173	2.62097
1	7000885	7001051	167	00200 ENSDARG00000089090	00200	+	ENSDARG00000089090	6997450	7006421	inside	3435	3435	NearestStart	mmd2b	3.23994	2.50324
1	7123878	7124043	166	00204 ENSDARG00000074212	00204	+	ENSDARG00000074212	7137599	7190147	upstream	-13721	13556	NearestStart	SLC5A10	3.30223	2.57211
1	7140238	7141086	849	00205 ENSDARG00000074212	00205	+	ENSDARG00000074212	7137599	7190147	inside	2639	2639	NearestStart	SLC5A10	3.05556	2.48212
1	7317781	7317943	163	00211 ENSDARG00000070528	00211	+	ENSDARG00000070528	7381076	7479825	upstream	-63295	63133	NearestStart	cacna1hb	3.03842	2.50975
1	7380010	7380188	179	00212 ENSDARG00000070528	00212	+	ENSDARG00000070528	7381076	7479825	upstream	-1066	888	NearestStart	cacna1hb	3.40557	2.61051
1	7415983	7417693	1711	00213 ENSDARG00000070528	00213	+	ENSDARG00000070528	7381076	7479825	inside	34907	34907	NearestStart	cacna1hb	5.39835	4.07771
1	7602961	7603384	424	00220 ENSDARG00000002377	00220	+	ENSDARG00000002377	7597407	7608093	inside	5554	4709	NearestStart	mief2	3.32764	2.56004
1	7609558	7609747	190	00221 ENSDARG00000015803	00221	+	ENSDARG00000015803	7610782	7616134	upstream	-1224	1035	NearestStart	smcr8b	3.10228	2.54631
1	7676701	7676865	165	00222 ENSDARG00000079873	00222	+	ENSDARG00000079873	7678019	7686648	upstream	-1318	1154	NearestStart	si:ch211-160d14.6	3.04093	2.505
1	7738386	7739476	1091	00223 ENSDARG00000037747	00223	+	ENSDARG00000037747	7738614	7744635	overlapStart	-228	228	NearestStart	si:ch211-160d14.1	3.30085	2.53115
1	7743868	7744918	1051	00224 ENSDARG00000037747	00224	+	ENSDARG00000037747	7738614	7744635	overlapEnd	5254	283	NearestStart	si:ch211-160d14.1	5.18052	3.62637
1	7814122	7814324	203	00225 ENSDARG00000012458	00225	+	ENSDARG00000012458	7770280	7778768	downstream	43842	35354	NearestStart	zgc:77849	3.30679	2.56767
1	7825353	7825729	377	00226 ENSDARG00000012458	00226	+	ENSDARG00000012458	7770280	7778768	downstream	55073	46585	NearestStart	zgc:77849	4.42003	3.20766
1	7826600	7826776	177	00227 ENSDARG00000012458	00227	+	ENSDARG00000012458	7770280	7778768	downstream	56320	47832	NearestStart	zgc:77849	3.01349	2.47798
1	8076778	8077052	275	00231 ENSDARG00000008723	00231	+	ENSDARG00000008723	8080803	8140996	upstream	-4025	3751	NearestStart	prkcba	3.14485	2.44165
1	8114720	8115360	641	00232 ENSDARG00000008723	00232	+	ENSDARG00000008723	8080803	8140996	inside	33917	25636	NearestStart	prkcba	3.29773	2.54067
1	8136020	8136202	183	00233 ENSDARG00000058460	00233	+	ENSDARG00000058460	8158501	8168019	upstream	-22481	22299	NearestStart	cacng3a	3.36676	2.69912
1	8153802	8154008	207	00234 ENSDARG00000058460	00234	+	ENSDARG00000058460	8158501	8168019	upstream	-4699	4493	NearestStart	cacng3a	3.10944	2.77314
1	8165230	8165408	179	00235 ENSDARG00000058460	00235	+	ENSDARG00000058460	8158501	8168019	inside	6729	2611	NearestStart	cacng3a	3.17551	2.44731
1	8167242	8167719	478	00236 ENSDARG00000058460	00236	+	ENSDARG00000058460	8158501	8168019	inside	8741	300	NearestStart	cacng3a	3.28343	2.56716
1	8765971	8766142	172	00249 ENSDARG00000074372	00249	+	ENSDARG00000074372	8784918	8787329	upstream	-18947	18776	NearestStart	elfn1b	3.13599	2.46178
1	8783763	8783937	175	00250 ENSDARG00000074372	00250	+	ENSDARG00000074372	8784918	8787329	upstream	-1155	981	NearestStart	elfn1b	3.13185	2.43323
1	8786623	8786872	250	00251 ENSDARG00000074372	00251	+	ENSDARG00000074372	8784918	8787329	inside	1705	457	NearestStart	elfn1b	3.46758	2.92941
1	8946012	8947039	1028	00255 ENSDARG00000037654	00255	+	ENSDARG00000037654	8936465	8942940	downstream	9547	3072	NearestStart	pmm2	3.34286	2.5699
1	8997797	8997970	174	00257 ENSDARG00000084709	00257	+	ENSDARG00000084709	8994882	8994998	downstream	2915	2799	NearestStart	5S_rRNA	3.35029	2.78392
1	9036063	9036231	169	00258 ENSDARG00000018263	00258	+	ENSDARG00000018263	9030573	9040849	inside	5490	4618	NearestStart	pdia2	3.78775	2.93918
1	9036952	9037727	776	00259 ENSDARG00000077542	00259	+	ENSDARG00000077542	9042468	9058198	upstream	-5516	4741	NearestStart	si:dkeyp-75b4.8	3.69154	2.95404
1	9045601	9046033	433	00260 ENSDARG00000077542	00260	+	ENSDARG00000077542	9042468	9058198	inside	3133	3133	NearestStart	si:dkeyp-75b4.8	3.92247	3.02702
1	9099299	9100004	706	00261 ENSDARG00000076174	00261	+	ENSDARG00000076174	9094550	9109197	inside	4749	4749	NearestStart	trim2b	4.11733	3.02272
1	9129140	9129327	188	00263 ENSDARG00000008969	00263	+	ENSDARG00000008969	9127847	9135580	inside	1293	1293	NearestStart	fgb	4.33616	3.14467
1	9326651	9326813	163	00266 ENSDARG00000079452	00266	+	ENSDARG00000079452	9303266	9313555	downstream	23385	13096	NearestStart	rbm46	3.15799	2.45016
1	9478543	9479228	686	00267 ENSDARG00000030563	00267	+	ENSDARG00000030563	9481714	9491309	upstream	-3171	2486	NearestStart	zgc:77880	3.0043	2.45132
1	9486045	9486285	241	00268 ENSDARG00000030563	00268	+	ENSDARG00000030563	9481714	9491309	inside	4331	4331	NearestStart	zgc:77880	4.81219	3.38772
1	9542233	9542686	454	00269 ENSDARG00000084766	00269	+	ENSDARG00000084766	9539823	9539954	downstream	2410	2279	NearestStart	5S_rRNA	5.22752	3.59356
1	9544297	9544465	169	00270 ENSDARG00000084766	00270	+	ENSDARG00000084766	9539823	9539954	downstream	4474	4343	NearestStart	5S_rRNA	3.63692	3.07559
1	9903139	9903320	182	00280 ENSDARG00000076833	00280	+	ENSDARG00000076833	9896314	9915324	inside	6825	6825	NearestStart	atp1b1b	3.08816	2.41713
1	9920248	9920425	178	00281 ENSDARG00000012297	00281	+	ENSDARG00000012297	9943233	9952650	upstream	-22985	22808	NearestStart	cnga3b	4.02533	2.95912
1	9954962	9955140	179	00282 ENSDARG00000012297	00282	+	ENSDARG00000012297	9943233	9952650	downstream	11729	2312	NearestStart	cnga3b	3.30284	2.59382
1	9956628	9956814	187	00283 ENSDARG00000012297	00283	+	ENSDARG00000012297	9943233	9952650	downstream	13395	3978	NearestStart	cnga3b	7.00462	4.9129
1	10320814	10321629	816	00296 ENSDARG00000074379	00296	+	ENSDARG00000074379	10291239	10301481	downstream	29575	19333	NearestStart	knstrn	3.45463	2.64228
1	10373866	10374031	166	00297 ENSDARG00000074379	00297	+	ENSDARG00000074379	10291239	10301481	downstream	82627	72385	NearestStart	knstrn	7.82914	5.03333
1	10396977	10397147	171	00298 ENSDARG00000074379	00298	+	ENSDARG00000074379	10291239	10301481	downstream	105738	95496	NearestStart	knstrn	4.93199	3.47748
1	10402496	10402659	164	00299 ENSDARG00000074379	00299	+	ENSDARG00000074379	10291239	10301481	downstream	111257	101015	NearestStart	knstrn	8.05522	5.50484
1	10408472	10408682	211	00300 ENSDARG00000074379	00300	+	ENSDARG00000074379	10291239	10301481	downstream	117233	106991	NearestStart	knstrn	4.78821	3.55487
1	10588585	10588746	162	00304 ENSDARG00000091551	00304	+	ENSDARG00000091551	10564048	10564162	downstream	24537	24423	NearestStart	5S_rRNA	3.30812	2.78738
1	10600793	10600955	163	00305 ENSDARG00000091551	00305	+	ENSDARG00000091551	10564048	10564162	downstream	36745	36631	NearestStart	5S_rRNA	3.14754	2.45819
1	10610211	10610373	163	00306 ENSDARG00000091551	00306	+	ENSDARG00000091551	10564048	10564162	downstream	46163	46049	NearestStart	5S_rRNA	3.17583	2.53496
1	10641902	10642064	163	00307 ENSDARG00000091551	00307	+	ENSDARG00000091551	10564048	10564162	downstream	77854	77740	NearestStart	5S_rRNA	3.06891	2.39247
1	10871656	10871903	248	00312 ENSDARG00000074213	00312	+	ENSDARG00000074213	10871414	10888788	inside	242	242	NearestStart	eif3bb	3.21201	2.48515
1	10920903	10921085	183	00313 ENSDARG00000077198	00313	+	ENSDARG00000077198	10917510	10918718	downstream	3393	2185	NearestStart	chst12b	3.29773	2.54067
1	11093935	11094181	247	00319 ENSDARG00000077708	00319	+	ENSDARG00000077708	11062662	11076501	downstream	31273	17434	NearestStart	snx8b	3.03225	2.48043
1	11437940	11438102	163	00323 ENSDARG00000091609	00323	+	ENSDARG00000091609	11431513	11434980	downstream	6427	2960	NearestStart	SPINK4	3.68938	2.76127
1	11510511	11510675	165	00324 ENSDARG00000078318	00324	+	ENSDARG00000078318	11527849	11554350	upstream	-17338	17174	NearestStart	tmod1	3.43808	2.63156
1	11545799	11545965	167	00325 ENSDARG00000078318	00325	+	ENSDARG00000078318	11527849	11554350	inside	17950	8385	NearestStart	tmod1	3.36439	2.6132
1	11588144	11588323	180	00327 ENSDARG00000037634	00327	+	ENSDARG00000037634	11591629	11630714	upstream	-3485	3306	NearestStart	gne	3.3085	2.577
1	11644379	11644630	252	00328 ENSDARG00000045618	00328	+	ENSDARG00000045618	11644344	11658061	inside	35	35	NearestStart	clta	4.48185	3.46422
1	11645471	11645643	173	00329 ENSDARG00000045618	00329	+	ENSDARG00000045618	11644344	11658061	inside	1127	1127	NearestStart	clta	3.59907	2.71663
1	11684256	11684436	181	00330 ENSDARG00000017985	00330	+	ENSDARG00000017985	11690336	11694017	upstream	-6080	5900	NearestStart	C1H4orf33	3.12669	2.42989
1	11822211	11822426	216	00332 ENSDARG00000084293	00332	+	ENSDARG00000084293	11870731	11870847	upstream	-48520	48305	NearestStart	5S_rRNA	3.1847	2.46746
1	11880783	11880971	189	00333 ENSDARG00000084293	00333	+	ENSDARG00000084293	11870731	11870847	downstream	10052	9936	NearestStart	5S_rRNA	3.04563	2.48175
1	11881730	11881916	187	00334 ENSDARG00000084293	00334	+	ENSDARG00000084293	11870731	11870847	downstream	10999	10883	NearestStart	5S_rRNA	3.55137	2.74766
1	11901459	11901711	253	00335 ENSDARG00000084195	00335	+	ENSDARG00000084195	11924351	11924470	upstream	-22892	22640	NearestStart	5S_rRNA	3.4265	2.85617
1	11911658	11911836	179	00336 ENSDARG00000084195	00336	+	ENSDARG00000084195	11924351	11924470	upstream	-12693	12515	NearestStart	5S_rRNA	3.21201	2.48515
1	11957888	11958051	164	00337 ENSDARG00000084195	00337	+	ENSDARG00000084195	11924351	11924470	downstream	33537	33418	NearestStart	5S_rRNA	3.28554	2.53277
1	12048023	12048225	203	00338 ENSDARG00000089442	00338	+	ENSDARG00000089442	12063292	12063406	upstream	-15269	15067	NearestStart	5S_rRNA	3.35841	2.58544
1	12056437	12056622	186	00339 ENSDARG00000089442	00339	+	ENSDARG00000089442	12063292	12063406	upstream	-6855	6670	NearestStart	5S_rRNA	3.2445	2.55952
1	12071197	12071367	171	00340 ENSDARG00000089442	00340	+	ENSDARG00000089442	12063292	12063406	downstream	7905	7791	NearestStart	5S_rRNA	3.00208	2.37578
1	12246703	12246866	164	00343 ENSDARG00000091084	00343	+	ENSDARG00000091084	12169739	12169820	downstream	76964	76883	NearestStart	CABZ01025931.1	3.34286	2.5699
1	12257332	12257518	187	00344 ENSDARG00000091084	00344	+	ENSDARG00000091084	12169739	12169820	downstream	87593	87512	NearestStart	CABZ01025931.1	3.21223	2.51349
1	12811098	12811268	171	00349 ENSDARG00000078525	00349	+	ENSDARG00000078525	12832675	12836850	upstream	-21577	21407	NearestStart	CCRN4L (2 of 2)	3.80101	2.83372
1	12843253	12844026	774	00350 ENSDARG00000078525	00350	+	ENSDARG00000078525	12832675	12836850	downstream	10578	6403	NearestStart	CCRN4L (2 of 2)	5.02504	3.52935
1	12920270	12920680	411	00352 ENSDARG00000009026	00352	+	ENSDARG00000009026	12914287	13044995	inside	5983	5983	NearestStart	CR388002.1	3.51237	2.66966
1	13181878	13182069	192	00361 ENSDARG00000056797	00361	+	ENSDARG00000056797	13168437	13194741	inside	13441	12672	NearestStart	ppp2r2c	3.19828	2.47626
1	13189492	13190881	1390	00362 ENSDARG00000056797	00362	+	ENSDARG00000056797	13168437	13194741	inside	21055	3860	NearestStart	ppp2r2c	3.45463	2.64228
1	13279709	13279899	191	00366 ENSDARG00000022690	00366	+	ENSDARG00000022690	13290843	13301180	upstream	-11134	10944	NearestStart	chic2	4.01588	2.96074
1	13367978	13368139	162	00367 ENSDARG00000074867	00367	+	ENSDARG00000074867	13351605	13367292	downstream	16373	686	NearestStart	STIM2 (2 of 2)	3.38962	2.60018
1	13472487	13472661	175	00368 ENSDARG00000088897	00368	+	ENSDARG00000088897	13482169	13482266	upstream	-9682	9508	NearestStart	CABZ01063868.2	3.03272	2.36903
1	13728667	13728880	214	00376 ENSDARG00000078898	00376	+	ENSDARG00000078898	13865540	13927467	upstream	-136873	136660	NearestStart	pcdh7a	3.05532	2.39176
1	13774178	13774454	277	00377 ENSDARG00000078898	00377	+	ENSDARG00000078898	13865540	13927467	upstream	-91362	91086	NearestStart	pcdh7a	3.08123	2.40045
1	13852939	13853867	929	00378 ENSDARG00000078898	00378	+	ENSDARG00000078898	13865540	13927467	upstream	-12601	11673	NearestStart	pcdh7a	3.14231	2.54072
1	13881390	13881590	201	00379 ENSDARG00000078898	00379	+	ENSDARG00000078898	13865540	13927467	inside	15850	15850	NearestStart	pcdh7a	3.29234	2.87186
1	13899698	13901458	1761	00380 ENSDARG00000078898	00380	+	ENSDARG00000078898	13865540	13927467	inside	34158	26009	NearestStart	pcdh7a	3.5504	2.87682
1	14011091	14011275	185	00381 ENSDARG00000013881	00381	+	ENSDARG00000013881	13985428	14011921	inside	25663	646	NearestStart	pi4k2b	3.05556	2.48212
1	14938962	14939138	177	00409 ENSDARG00000091571	00409	+	ENSDARG00000091571	14934072	14962132	inside	4890	4890	NearestStart	TUSC3 (2 of 2)	3.43808	2.63156
1	15150708	15150873	166	00411 ENSDARG00000078599	00411	+	ENSDARG00000078599	15138923	15198657	inside	11785	11785	NearestStart	micu3a	3.29026	2.52626
1	15170099	15170267	169	00412 ENSDARG00000080567	00412	+	ENSDARG00000080567	15200420	15200634	upstream	-30321	30153	NearestStart	U3	3.44682	2.86916
1	15208298	15208467	170	00413 ENSDARG00000017119	00413	+	ENSDARG00000017119	15204974	15222101	inside	3324	3324	NearestStart	vps37a	3.45463	2.64228
1	15310396	15310562	167	00415 ENSDARG00000034105	00415	+	ENSDARG00000034105	15282565	15359635	inside	27831	27831	NearestStart	MTUS1 (1 of 2)	3.21201	2.48515
1	15320135	15320297	163	00416 ENSDARG00000034105	00416	+	ENSDARG00000034105	15282565	15359635	inside	37570	37570	NearestStart	MTUS1 (1 of 2)	3.28639	2.66006
1	15341759	15341949	191	00417 ENSDARG00000062198	00417	+	ENSDARG00000062198	15363240	15396056	upstream	-21481	21291	NearestStart	pcm1	3.11764	2.46639
1	15370610	15370789	180	00418 ENSDARG00000062198	00418	+	ENSDARG00000062198	15363240	15396056	inside	7370	7370	NearestStart	pcm1	4.05404	3.29905
1	15478315	15478877	563	00420 ENSDARG00000084051	00420	+	ENSDARG00000084051	15510578	15510704	upstream	-32263	31701	NearestStart	5S_rRNA	3.18026	2.54838
1	15542933	15543104	172	00421 ENSDARG00000084051	00421	+	ENSDARG00000084051	15510578	15510704	downstream	32355	32229	NearestStart	5S_rRNA	7.9189	5.33742
1	15560486	15560813	328	00422 ENSDARG00000084051	00422	+	ENSDARG00000084051	15510578	15510704	downstream	49908	49782	NearestStart	5S_rRNA	3.10718	2.46039
1	15578083	15578265	183	00423 ENSDARG00000084051	00423	+	ENSDARG00000084051	15510578	15510704	downstream	67505	67379	NearestStart	5S_rRNA	3.55891	2.9955
1	16116571	16117299	729	00438 ENSDARG00000017591	00438	+	ENSDARG00000017591	16118817	16266817	upstream	-2246	1518	NearestStart	fat1a	5.07874	3.92554
1	16139944	16140128	185	00439 ENSDARG00000017591	00439	+	ENSDARG00000017591	16118817	16266817	inside	21127	21127	NearestStart	fat1a	3.58561	2.93035
1	16141689	16141851	163	00440 ENSDARG00000017591	00440	+	ENSDARG00000017591	16118817	16266817	inside	22872	22872	NearestStart	fat1a	3.42173	2.62097
1	16251423	16252018	596	00442 ENSDARG00000017905	00442	+	ENSDARG00000017905	16269237	16278202	upstream	-17814	17219	NearestStart	casp3a	3.73936	3.09541
1	16275004	16275534	531	00443 ENSDARG00000017905	00443	+	ENSDARG00000017905	16269237	16278202	inside	5767	2668	NearestStart	casp3a	3.05874	2.65018
1	16771750	16771914	165	00449 ENSDARG00000062132	00449	+	ENSDARG00000062132	16642201	16654540	downstream	129549	117210	NearestStart	cyp4v8	4.02013	3.34451
1	17277487	17277654	168	00462 ENSDARG00000095111	00462	+	ENSDARG00000095111	17292759	17305216	upstream	-15272	15105	NearestStart	si:dkey-192k22.2	3.76416	2.7845
1	17284629	17284977	349	00463 ENSDARG00000095111	00463	+	ENSDARG00000095111	17292759	17305216	upstream	-8130	7782	NearestStart	si:dkey-192k22.2	3.23994	2.50324
1	17290715	17291096	382	00464 ENSDARG00000095111	00464	+	ENSDARG00000095111	17292759	17305216	upstream	-2044	1663	NearestStart	si:dkey-192k22.2	3.23257	2.48218
1	17311796	17311966	171	00465 ENSDARG00000095111	00465	+	ENSDARG00000095111	17292759	17305216	downstream	19037	6580	NearestStart	si:dkey-192k22.2	3.29773	2.54067
1	17627849	17628055	207	00471 ENSDARG00000062055	00471	+	ENSDARG00000062055	17604955	17678864	inside	22894	22894	NearestStart	RNF38	3.92676	3.13892
1	17663143	17663775	633	00472 ENSDARG00000074275	00472	+	ENSDARG00000074275	17707645	17812164	upstream	-44502	43870	NearestStart	limch1a	3.25234	2.72622
1	17735000	17735174	175	00473 ENSDARG00000074275	00473	+	ENSDARG00000074275	17707645	17812164	inside	27355	27355	NearestStart	limch1a	3.05946	2.4016
1	17739083	17739266	184	00474 ENSDARG00000074275	00474	+	ENSDARG00000074275	17707645	17812164	inside	31438	31438	NearestStart	limch1a	3.15799	2.45016
1	17743400	17744883	1484	00475 ENSDARG00000074275	00475	+	ENSDARG00000074275	17707645	17812164	inside	35755	35755	NearestStart	limch1a	4.01588	2.96074
1	17747957	17748128	172	00476 ENSDARG00000074275	00476	+	ENSDARG00000074275	17707645	17812164	inside	40312	40312	NearestStart	limch1a	3.04849	2.44301
1	17874679	17875255	577	00479 ENSDARG00000073902	00479	+	ENSDARG00000073902	17836443	17854829	downstream	38236	19850	NearestStart	ptpn9b	3.57472	2.95785
1	17886256	17886437	182	00480 ENSDARG00000073902	00480	+	ENSDARG00000073902	17836443	17854829	downstream	49813	31427	NearestStart	ptpn9b	3.22199	2.51014
1	17898013	17899598	1586	00481 ENSDARG00000073902	00481	+	ENSDARG00000073902	17836443	17854829	downstream	61570	43184	NearestStart	ptpn9b	3.06891	2.39247
1	18046099	18046272	174	00483 ENSDARG00000086957	00483	+	ENSDARG00000086957	18045136	18071744	inside	963	963	NearestStart	si:dkeyp-118a3.2	3.47708	2.63156
1	18065709	18065871	163	00484 ENSDARG00000056151	00484	+	ENSDARG00000056151	18074732	18087943	upstream	-9023	8861	NearestStart	tyrp1b	3.80473	2.96886
1	18105802	18106067	266	00485 ENSDARG00000056151	00485	+	ENSDARG00000056151	18074732	18087943	downstream	31070	17859	NearestStart	tyrp1b	3.76793	3.30143
1	18181937	18182125	189	00488 ENSDARG00000003631	00488	+	ENSDARG00000003631	18174899	18208348	inside	7038	7038	NearestStart	clock3	3.30004	2.55675
1	18198212	18198389	178	00489 ENSDARG00000003631	00489	+	ENSDARG00000003631	18174899	18208348	inside	23313	9959	NearestStart	clock3	3.06385	2.41625
1	18275199	18275408	210	00490 ENSDARG00000017744	00490	+	ENSDARG00000017744	18277015	18304105	upstream	-1816	1607	NearestStart	smc2	3.35826	2.57987
1	18283213	18283385	173	00491 ENSDARG00000070320	00491	+	ENSDARG00000070320	18277039	18279254	downstream	6174	3959	NearestStart	si:dkey-245p14.4	3.16903	2.4964
1	18346081	18347465	1385	00495 ENSDARG00000061936	00495	+	ENSDARG00000061936	18344284	18374048	inside	1797	1797	NearestStart	FBXO10 (1 of 2)	3.40557	2.61051
1	18400975	18401233	259	00496 ENSDARG00000037484	00496	+	ENSDARG00000037484	18391440	18407669	inside	9535	6436	NearestStart	tmem192	3.12502	2.49051
1	18460346	18460508	163	00497 ENSDARG00000037487	00497	+	ENSDARG00000037487	18450403	18498254	inside	9943	9943	NearestStart	march1	3.21306	2.52702
1	18516755	18516918	164	00500 ENSDARG00000077648	00500	+	ENSDARG00000077648	18506890	18544497	inside	9865	9865	NearestStart	FNIP2	3.3126	2.5503
1	18605047	18605221	175	00504 ENSDARG00000080019	00504	+	ENSDARG00000080019	18591063	18628284	inside	13984	13984	NearestStart	UBA6	3.10056	2.47829
1	18670953	18671125	173	00505 ENSDARG00000061880	00505	+	ENSDARG00000061880	18680382	18737730	upstream	-9429	9257	NearestStart	apbb2b	6.43163	4.30553
1	18673277	18673494	218	00506 ENSDARG00000061880	00506	+	ENSDARG00000061880	18680382	18737730	upstream	-7105	6888	NearestStart	apbb2b	3.24125	2.5325
1	18692834	18692997	164	00507 ENSDARG00000061880	00507	+	ENSDARG00000061880	18680382	18737730	inside	12452	12452	NearestStart	apbb2b	3.80341	3.23591
1	18876346	18876795	450	00511 ENSDARG00000061830	00511	+	ENSDARG00000061830	18813343	18879992	inside	63003	3197	NearestStart	prss12	3.75689	2.80293
1	18898602	18898765	164	00512 ENSDARG00000061830	00512	+	ENSDARG00000061830	18813343	18879992	downstream	85259	18610	NearestStart	prss12	3.28524	2.51382
1	18902226	18903200	975	00513 ENSDARG00000061830	00513	+	ENSDARG00000061830	18813343	18879992	downstream	88883	22234	NearestStart	prss12	6.12963	4.01507
1	18912729	18912901	173	00514 ENSDARG00000061830	00514	+	ENSDARG00000061830	18813343	18879992	downstream	99386	32737	NearestStart	prss12	3.28304	2.53115
1	18919232	18919405	174	00515 ENSDARG00000061830	00515	+	ENSDARG00000061830	18813343	18879992	downstream	105889	39240	NearestStart	prss12	3.35826	2.57987
1	19423927	19424116	190	00524 ENSDARG00000070266	00524	+	ENSDARG00000070266	19416494	19487600	inside	7433	7433	NearestStart	spock3	3.31584	2.53917
1	19723608	19724195	588	00529 ENSDARG00000094202	00529	+	ENSDARG00000094202	19718015	19719816	downstream	5593	3792	NearestStart	si:dkeyp-72g6.2	4.81023	3.37113
1	20023546	20023791	246	00530 ENSDARG00000084908	00530	+	ENSDARG00000084908	20036999	20037128	upstream	-13453	13208	NearestStart	5S_rRNA	3.20182	2.80006
1	20025524	20025842	319	00531 ENSDARG00000084908	00531	+	ENSDARG00000084908	20036999	20037128	upstream	-11475	11157	NearestStart	5S_rRNA	3.10627	2.41667
1	20041399	20042090	692	00532 ENSDARG00000084908	00532	+	ENSDARG00000084908	20036999	20037128	downstream	4400	4271	NearestStart	5S_rRNA	3.40104	2.9406
1	20096318	20096487	170	00534 ENSDARG00000037410	00534	+	ENSDARG00000037410	20092032	20095242	downstream	4286	1076	NearestStart	med28	3.66119	2.75913
1	20564951	20565271	321	00542 ENSDARG00000037383	00542	+	ENSDARG00000037383	20560788	20650521	inside	4163	4163	NearestStart	pax5	3.34835	2.60268
1	20776537	20777096	560	00546 ENSDARG00000061504	00546	+	ENSDARG00000061504	20772168	20806880	inside	4369	4369	NearestStart	KDM4C	3.28051	2.59748
1	20788201	20788370	170	00547 ENSDARG00000061504	00547	+	ENSDARG00000061504	20772168	20806880	inside	16033	16033	NearestStart	KDM4C	3.0328	2.69475
1	20799472	20799633	162	00548 ENSDARG00000061504	00548	+	ENSDARG00000061504	20772168	20806880	inside	27304	7247	NearestStart	KDM4C	3.15173	2.5619
1	20814015	20814189	175	00549 ENSDARG00000000606	00549	+	ENSDARG00000000606	20837616	21057496	upstream	-23601	23427	NearestStart	dnah7l	3.05507	2.53028
1	20817849	20818024	176	00550 ENSDARG00000000606	00550	+	ENSDARG00000000606	20837616	21057496	upstream	-19767	19592	NearestStart	dnah7l	3.35826	2.57987
1	20840508	20840785	278	00551 ENSDARG00000000606	00551	+	ENSDARG00000000606	20837616	21057496	inside	2892	2892	NearestStart	dnah7l	3.2259	2.49414
1	21227270	21227460	191	00562 ENSDARG00000092275	00562	+	ENSDARG00000092275	21201229	21202947	downstream	26041	24323	NearestStart	si:dkey-234d14.2	3.04169	2.47275
1	21228755	21229517	763	00563 ENSDARG00000092275	00563	+	ENSDARG00000092275	21201229	21202947	downstream	27526	25808	NearestStart	si:dkey-234d14.2	3.40557	2.61051
1	21312355	21312539	185	00567 ENSDARG00000085459	00567	+	ENSDARG00000085459	21295306	21295420	downstream	17049	16935	NearestStart	5S_rRNA	3.27988	2.54813
1	21486962	21487125	164	00570 ENSDARG00000002406	00570	+	ENSDARG00000002406	21465390	21477477	downstream	21572	9485	NearestStart	zmynd10	3.2928	2.92711
1	21991779	21991945	167	00583 ENSDARG00000094677	00583	+	ENSDARG00000094677	22004553	22014140	upstream	-12774	12608	NearestStart	PARD3B (3 of 3)	3.3943	2.81178
1	22003458	22003622	165	00584 ENSDARG00000094677	00584	+	ENSDARG00000094677	22004553	22014140	upstream	-1095	931	NearestStart	PARD3B (3 of 3)	3.05698	2.48843
1	22057825	22058012	188	00585 ENSDARG00000022845	00585	+	ENSDARG00000022845	22048804	22057562	downstream	9021	263	NearestStart	lias	3.45463	2.64228
1	22159567	22159874	308	00586 ENSDARG00000070121	00586	+	ENSDARG00000070121	22172499	22173086	upstream	-12932	12625	NearestStart	rhoh	3.05369	2.40707
1	22163325	22163498	174	00587 ENSDARG00000070121	00587	+	ENSDARG00000070121	22172499	22173086	upstream	-9174	9001	NearestStart	rhoh	3.15626	2.44905
1	22210290	22210529	240	00588 ENSDARG00000054680	00588	+	ENSDARG00000054680	22182712	22192005	downstream	27578	18285	NearestStart	chrna9	3.2259	2.49414
1	22464325	22464522	198	00589 ENSDARG00000086073	00589	+	ENSDARG00000086073	22525193	22525307	upstream	-60868	60671	NearestStart	5S_rRNA	3.21201	2.48515
1	22471001	22471165	165	00590 ENSDARG00000086073	00590	+	ENSDARG00000086073	22525193	22525307	upstream	-54192	54028	NearestStart	5S_rRNA	3.10627	2.41667
1	22508438	22508945	508	00591 ENSDARG00000086073	00591	+	ENSDARG00000086073	22525193	22525307	upstream	-16755	16248	NearestStart	5S_rRNA	3.2259	2.49414
1	22541882	22542044	163	00592 ENSDARG00000004246	00592	+	ENSDARG00000004246	22557443	22684130	upstream	-15561	15399	NearestStart	slit2	5.71579	4.2946
1	22663476	22663641	166	00593 ENSDARG00000083023	00593	+	ENSDARG00000083023	22640972	22641059	downstream	22504	22417	NearestStart	dre-mir-218a-2	3.00855	2.62519
1	22702146	22702620	475	00594 ENSDARG00000083023	00594	+	ENSDARG00000083023	22640972	22641059	downstream	61174	61087	NearestStart	dre-mir-218a-2	7.61248	5.34893
1	22743645	22743823	179	00595 ENSDARG00000083023	00595	+	ENSDARG00000083023	22640972	22641059	downstream	102673	102586	NearestStart	dre-mir-218a-2	3.26851	2.52174
1	22751296	22751483	188	00596 ENSDARG00000015266	00596	+	ENSDARG00000015266	22850481	22852291	upstream	-99185	98998	NearestStart	mab21l2	3.88824	2.99799
1	22762871	22763540	670	00597 ENSDARG00000015266	00597	+	ENSDARG00000015266	22850481	22852291	upstream	-87610	86941	NearestStart	mab21l2	3.02227	2.52148
1	22861947	22862211	265	00598 ENSDARG00000015266	00598	+	ENSDARG00000015266	22850481	22852291	downstream	11466	9656	NearestStart	mab21l2	3.26851	2.52174
1	22871590	22871752	163	00599 ENSDARG00000015266	00599	+	ENSDARG00000015266	22850481	22852291	downstream	21109	19299	NearestStart	mab21l2	4.95484	3.48927
1	22891287	22891531	245	00600 ENSDARG00000015266	00600	+	ENSDARG00000015266	22850481	22852291	downstream	40806	38996	NearestStart	mab21l2	3.36624	2.70716
1	22984760	22985551	792	00601 ENSDARG00000092542	00601	+	ENSDARG00000092542	23111919	23118334	upstream	-127159	126368	NearestStart	si:dkey-40h17.5	3.24489	2.96746
1	23014245	23014502	258	00602 ENSDARG00000092542	00602	+	ENSDARG00000092542	23111919	23118334	upstream	-97674	97417	NearestStart	si:dkey-40h17.5	3.203	2.53999
1	23040597	23040787	191	00603 ENSDARG00000092542	00603	+	ENSDARG00000092542	23111919	23118334	upstream	-71322	71132	NearestStart	si:dkey-40h17.5	3.05269	2.39578
1	23068763	23068929	167	00604 ENSDARG00000092542	00604	+	ENSDARG00000092542	23111919	23118334	upstream	-43156	42990	NearestStart	si:dkey-40h17.5	3.33249	2.5923
1	23076101	23076282	182	00605 ENSDARG00000092542	00605	+	ENSDARG00000092542	23111919	23118334	upstream	-35818	35637	NearestStart	si:dkey-40h17.5	3.15907	2.51663
1	23090813	23090997	185	00606 ENSDARG00000092542	00606	+	ENSDARG00000092542	23111919	23118334	upstream	-21106	20922	NearestStart	si:dkey-40h17.5	3.41392	2.62554
1	23092552	23093082	531	00607 ENSDARG00000092542	00607	+	ENSDARG00000092542	23111919	23118334	upstream	-19367	18837	NearestStart	si:dkey-40h17.5	3.58311	2.82186
1	23094075	23094250	176	00608 ENSDARG00000092542	00608	+	ENSDARG00000092542	23111919	23118334	upstream	-17844	17669	NearestStart	si:dkey-40h17.5	3.02263	2.3493
1	23104767	23104936	170	00609 ENSDARG00000092542	00609	+	ENSDARG00000092542	23111919	23118334	upstream	-7152	6983	NearestStart	si:dkey-40h17.5	3.11049	2.74631
1	23345689	23346205	517	00610 ENSDARG00000061021	00610	+	ENSDARG00000061021	23343890	23368434	inside	1799	1799	NearestStart	fam160a1	3.34286	2.5699
1	23389445	23390634	1190	00611 ENSDARG00000054334	00611	+	ENSDARG00000054334	23414320	23415167	upstream	-24875	23686	NearestStart	DCTPP1	3.27421	2.58174
1	23450792	23451422	631	00614 ENSDARG00000093583	00614	+	ENSDARG00000093583	23453135	23456797	upstream	-2343	1713	NearestStart	si:ch211-150a22.4	3.22111	2.58087
1	23494294	23494569	276	00615 ENSDARG00000093583	00615	+	ENSDARG00000093583	23453135	23456797	downstream	41159	37497	NearestStart	si:ch211-150a22.4	3.18808	2.57164
1	24043715	24043891	177	00624 ENSDARG00000074451	00624	+	ENSDARG00000074451	24035506	24073635	inside	8209	8209	NearestStart	mnd1	3.45463	2.64228
1	24076487	24076675	189	00625 ENSDARG00000079434	00625	+	ENSDARG00000079434	24075572	24173549	inside	915	915	NearestStart	si:ch211-208h7.4	3.10627	2.41667
1	24109472	24109698	227	00626 ENSDARG00000079434	00626	+	ENSDARG00000079434	24075572	24173549	inside	33900	33900	NearestStart	si:ch211-208h7.4	3.16985	2.45306
1	24512911	24513193	283	00637 ENSDARG00000037283	00637	+	ENSDARG00000037283	24507028	24524004	inside	5883	5883	NearestStart	plrg1	3.19284	2.47274
1	24520087	24520351	265	00638 ENSDARG00000037283	00638	+	ENSDARG00000037283	24507028	24524004	inside	13059	3653	NearestStart	plrg1	3.0209	2.36138
1	24550197	24550389	193	00640 ENSDARG00000037278	00640	+	ENSDARG00000037278	24554198	24555439	upstream	-4001	3809	NearestStart	lrata	5.36945	3.74654
1	24595629	24595795	167	00642 ENSDARG00000094763	00642	+	ENSDARG00000094763	24590115	24591267	downstream	5514	4362	NearestStart	npy2r	3.00334	2.79587
1	24687757	24690733	2977	00645 ENSDARG00000006427	00645	+	ENSDARG00000006427	24705631	24708975	upstream	-17874	14898	NearestStart	fabp2	3.45463	2.64228
1	24691507	24691684	178	00646 ENSDARG00000006427	00646	+	ENSDARG00000006427	24705631	24708975	upstream	-14124	13947	NearestStart	fabp2	3.15919	2.73674
1	24694310	24694492	183	00647 ENSDARG00000006427	00647	+	ENSDARG00000006427	24705631	24708975	upstream	-11321	11139	NearestStart	fabp2	3.0308	2.66322
1	24695192	24695363	172	00648 ENSDARG00000006427	00648	+	ENSDARG00000006427	24705631	24708975	upstream	-10439	10268	NearestStart	fabp2	3.21327	2.47038
1	24703484	24703652	169	00649 ENSDARG00000006427	00649	+	ENSDARG00000006427	24705631	24708975	upstream	-2147	1979	NearestStart	fabp2	4.30799	3.26979
1	24710665	24710853	189	00650 ENSDARG00000006427	00650	+	ENSDARG00000006427	24705631	24708975	downstream	5034	1690	NearestStart	fabp2	4.43385	3.20453
1	24963262	24963506	245	00653 ENSDARG00000054031	00653	+	ENSDARG00000054031	24954625	24976033	inside	8637	8637	NearestStart	MXD4	3.38962	2.60018
1	24970257	24970438	182	00654 ENSDARG00000037259	00654	+	ENSDARG00000037259	24981862	24985819	upstream	-11605	11424	NearestStart	ndufb6	5.32406	4.14836
1	25267195	25267395	201	00659 ENSDARG00000076928	00659	+	ENSDARG00000076928	25256874	25269817	inside	10321	2422	NearestStart	tet2	3.126	2.53598
1	25302623	25302786	164	00660 ENSDARG00000079377	00660	+	ENSDARG00000079377	25302596	25319959	inside	27	27	NearestStart	ARHGEF38	3.45463	2.64228
1	25307899	25308528	630	00661 ENSDARG00000079377	00661	+	ENSDARG00000079377	25302596	25319959	inside	5303	5303	NearestStart	ARHGEF38	3.42173	2.62097
1	25554229	25554410	182	00662 ENSDARG00000094127	00662	+	ENSDARG00000094127	25543357	25550662	downstream	10872	3567	NearestStart	si:ch211-202n12.3	4.8299	3.45808
1	25587294	25587481	188	00663 ENSDARG00000005210	00663	+	ENSDARG00000005210	25571134	25620380	inside	16160	16160	NearestStart	coro2a	4.71898	3.29733
1	26050328	26050495	168	00678 ENSDARG00000069989	00678	+	ENSDARG00000069989	25990137	26175158	inside	60191	60191	NearestStart	bnc2	3.23774	2.96062
1	26152415	26152595	181	00679 ENSDARG00000069989	00679	+	ENSDARG00000069989	25990137	26175158	inside	162278	22563	NearestStart	bnc2	3.99969	3.40074
1	26189584	26191521	1938	00680 ENSDARG00000069989	00680	+	ENSDARG00000069989	25990137	26175158	downstream	199447	14426	NearestStart	bnc2	3.24609	2.52779
1	26211706	26214925	3220	00681 ENSDARG00000069989	00681	+	ENSDARG00000069989	25990137	26175158	downstream	221569	36548	NearestStart	bnc2	3.1847	2.46746
1	26225711	26225951	241	00682 ENSDARG00000069989	00682	+	ENSDARG00000069989	25990137	26175158	downstream	235574	50553	NearestStart	bnc2	3.15799	2.45016
1	26234077	26234266	190	00683 ENSDARG00000069989	00683	+	ENSDARG00000069989	25990137	26175158	downstream	243940	58919	NearestStart	bnc2	3.38674	2.64437
1	26542706	26543384	679	00691 ENSDARG00000037253	00691	+	ENSDARG00000037253	26545323	26552937	upstream	-2617	1939	NearestStart	CT573253.1	3.08123	2.40045
1	26570311	26570857	547	00692 ENSDARG00000037253	00692	+	ENSDARG00000037253	26545323	26552937	downstream	24988	17374	NearestStart	CT573253.1	3.03874	2.3998
1	26594031	26594203	173	00693 ENSDARG00000037253	00693	+	ENSDARG00000037253	26545323	26552937	downstream	48708	41094	NearestStart	CT573253.1	3.39796	2.58322
1	26613541	26613957	417	00694 ENSDARG00000037253	00694	+	ENSDARG00000037253	26545323	26552937	downstream	68218	60604	NearestStart	CT573253.1	3.21201	2.48515
1	26667990	26668163	174	00695 ENSDARG00000006621	00695	+	ENSDARG00000006621	26774854	26830272	upstream	-106864	106691	NearestStart	pspc1	3.43808	2.63156
1	26669317	26669498	182	00696 ENSDARG00000006621	00696	+	ENSDARG00000006621	26774854	26830272	upstream	-105537	105356	NearestStart	pspc1	5.21657	3.68154
1	26728745	26729132	388	00697 ENSDARG00000006621	00697	+	ENSDARG00000006621	26774854	26830272	upstream	-46109	45722	NearestStart	pspc1	3.11899	2.42491
1	26736695	26737121	427	00698 ENSDARG00000006621	00698	+	ENSDARG00000006621	26774854	26830272	upstream	-38159	37733	NearestStart	pspc1	3.32764	2.56004
1	26794661	26794838	178	00699 ENSDARG00000006621	00699	+	ENSDARG00000006621	26774854	26830272	inside	19807	19807	NearestStart	pspc1	3.35826	2.57987
1	26799213	26799392	180	00700 ENSDARG00000006621	00700	+	ENSDARG00000006621	26774854	26830272	inside	24359	24359	NearestStart	pspc1	3.48657	2.89166
1	26826750	26826928	179	00701 ENSDARG00000069996	00701	+	ENSDARG00000069996	26837431	26863161	upstream	-10681	10503	NearestStart	dnajb14	3.11658	2.92857
1	26892721	26892909	189	00702 ENSDARG00000069996	00702	+	ENSDARG00000069996	26837431	26863161	downstream	55290	29560	NearestStart	dnajb14	3.06317	2.40591
1	27003448	27003621	174	00703 ENSDARG00000031632	00703	+	ENSDARG00000031632	27013564	27028673	upstream	-10116	9943	NearestStart	chst10	3.29653	2.60815
1	27045715	27045880	166	00704 ENSDARG00000031632	00704	+	ENSDARG00000031632	27013564	27028673	downstream	32151	17042	NearestStart	chst10	3.04303	2.50574
1	27048356	27048519	164	00705 ENSDARG00000031632	00705	+	ENSDARG00000031632	27013564	27028673	downstream	34792	19683	NearestStart	chst10	3.76437	3.05343
1	27256987	27257526	540	00706 ENSDARG00000018745	00706	+	ENSDARG00000018745	27149902	27255466	downstream	107085	1521	NearestStart	psip1	3.1847	2.46746
1	27836555	27837188	634	00721 ENSDARG00000096538	00721	+	ENSDARG00000096538	27834380	27835245	downstream	2175	1310	NearestStart	si:ch73-118m16.2	3.32764	2.56004
1	28168667	28169519	853	00726 ENSDARG00000037099	00726	+	ENSDARG00000037099	28142182	28159035	downstream	26485	9632	NearestStart	IRS2	3.59631	2.94179
1	28203706	28203880	175	00727 ENSDARG00000060620	00727	+	ENSDARG00000060620	28198483	28202115	downstream	5223	1591	NearestStart	lig4	3.54307	2.68086
1	28232942	28233122	181	00728 ENSDARG00000081408	00728	+	ENSDARG00000081408	28234446	28234563	upstream	-1504	1324	NearestStart	BX908780.1	3.10945	2.79023
1	28247604	28247805	202	00729 ENSDARG00000096592	00729	+	ENSDARG00000096592	28242169	28243201	downstream	5435	4403	NearestStart	si:ch211-198k9.10	3.11899	2.42491
1	28321271	28321452	182	00733 ENSDARG00000093663	00733	+	ENSDARG00000093663	28375094	28376361	upstream	-53823	53642	NearestStart	si:ch211-59g22.1	5.02332	3.97163
1	28340001	28340393	393	00734 ENSDARG00000093663	00734	+	ENSDARG00000093663	28375094	28376361	upstream	-35093	34701	NearestStart	si:ch211-59g22.1	3.14485	2.44165
1	28408295	28408954	660	00735 ENSDARG00000096555	00735	+	ENSDARG00000096555	28382107	28383375	downstream	26188	24920	NearestStart	si:ch211-59g22.2	3.06881	2.43659
1	28415417	28415586	170	00736 ENSDARG00000096544	00736	+	ENSDARG00000096544	28438289	28439115	upstream	-22872	22703	NearestStart	si:dkey-228l14.2	3.93414	2.98198
1	28615331	28615604	274	00738 ENSDARG00000061732	00738	+	ENSDARG00000061732	28609576	28688880	inside	5755	5755	NearestStart	RAPH1 (2 of 2)	3.14485	2.44165
1	28628357	28628542	186	00739 ENSDARG00000061732	00739	+	ENSDARG00000061732	28609576	28688880	inside	18781	18781	NearestStart	RAPH1 (2 of 2)	3.34286	2.5699
1	28637433	28638092	660	00740 ENSDARG00000061732	00740	+	ENSDARG00000061732	28609576	28688880	inside	27857	27857	NearestStart	RAPH1 (2 of 2)	3.10042	2.48616
1	28714540	28714709	170	00742 ENSDARG00000037177	00742	+	ENSDARG00000037177	28711965	28743147	inside	2575	2575	NearestStart	zc3h13	3.04466	2.37676
1	28720745	28720996	252	00743 ENSDARG00000037177	00743	+	ENSDARG00000037177	28711965	28743147	inside	8780	8780	NearestStart	zc3h13	3.9103	2.95813
1	28845677	28845851	175	00744 ENSDARG00000028982	00744	+	ENSDARG00000028982	28807314	28898986	inside	38363	38363	NearestStart	pcca	9.055	5.71368
1	28882352	28882524	173	00745 ENSDARG00000028982	00745	+	ENSDARG00000028982	28807314	28898986	inside	75038	16462	NearestStart	pcca	3.1847	2.46746
1	29102797	29102977	181	00750 ENSDARG00000060477	00750	+	ENSDARG00000060477	29071032	29298143	inside	31765	31765	NearestStart	vps8	3.18673	2.53509
1	29156181	29156346	166	00751 ENSDARG00000082429	00751	+	ENSDARG00000082429	29153407	29153519	downstream	2774	2662	NearestStart	dre-mir-740	3.05672	2.38458
1	29209916	29210490	575	00752 ENSDARG00000085585	00752	+	ENSDARG00000085585	29214845	29214959	upstream	-4929	4355	NearestStart	5S_rRNA	3.27808	2.53805
1	29219446	29219736	291	00753 ENSDARG00000085585	00753	+	ENSDARG00000085585	29214845	29214959	downstream	4601	4487	NearestStart	5S_rRNA	3.26851	2.52174
1	29231543	29231712	170	00754 ENSDARG00000085585	00754	+	ENSDARG00000085585	29214845	29214959	downstream	16698	16584	NearestStart	5S_rRNA	3.02237	2.42563
1	30007858	30008023	166	00761 ENSDARG00000019715	00761	+	ENSDARG00000019715	30002488	30030422	inside	5370	5370	NearestStart	metap1d	3.27835	2.59678
1	30061231	30061817	587	00762 ENSDARG00000069946	00762	+	ENSDARG00000069946	30075422	30120963	upstream	-14191	13605	NearestStart	itga6b	3.34246	2.58214
1	30065305	30065489	185	00763 ENSDARG00000069946	00763	+	ENSDARG00000069946	30075422	30120963	upstream	-10117	9933	NearestStart	itga6b	3.05089	2.45187
1	30086986	30087152	167	00764 ENSDARG00000069946	00764	+	ENSDARG00000069946	30075422	30120963	inside	11564	11564	NearestStart	itga6b	3.2259	2.49414
1	30200430	30200602	173	00765 ENSDARG00000093358	00765	+	ENSDARG00000093358	30197574	30200784	inside	2856	182	NearestStart	si:ch211-127n13.3	3.18808	2.57164
1	30466538	30466703	166	00770 ENSDARG00000089013	00770	+	ENSDARG00000089013	30487663	30487779	upstream	-21125	20960	NearestStart	5S_rRNA	3.26851	2.52174
1	30486422	30487815	1394	00771 ENSDARG00000089013	00771	+	ENSDARG00000089013	30487663	30487779	includeFeature	-1241	36	NearestStart	5S_rRNA	3.01228	2.75351
1	30491976	30493388	1413	00772 ENSDARG00000089013	00772	+	ENSDARG00000089013	30487663	30487779	downstream	4313	4197	NearestStart	5S_rRNA	3.15704	2.43603
1	30497642	30497864	223	00773 ENSDARG00000089013	00773	+	ENSDARG00000089013	30487663	30487779	downstream	9979	9863	NearestStart	5S_rRNA	3.27575	2.52643
1	30500816	30501049	234	00774 ENSDARG00000089013	00774	+	ENSDARG00000089013	30487663	30487779	downstream	13153	13037	NearestStart	5S_rRNA	3.66354	2.8978
1	30527424	30527601	178	00775 ENSDARG00000089013	00775	+	ENSDARG00000089013	30487663	30487779	downstream	39761	39645	NearestStart	5S_rRNA	3.58566	2.90538
1	30572409	30573861	1453	00776 ENSDARG00000040780	00776	+	ENSDARG00000040780	30609327	30615423	upstream	-36918	35466	NearestStart	INHBE	4.57106	3.70937
1	30594689	30594858	170	00777 ENSDARG00000040780	00777	+	ENSDARG00000040780	30609327	30615423	upstream	-14638	14469	NearestStart	INHBE	4.78005	3.42762
1	30614400	30615390	991	00778 ENSDARG00000040780	00778	+	ENSDARG00000040780	30609327	30615423	inside	5073	33	NearestStart	INHBE	3.38701	2.57653
1	30679794	30680686	893	00779 ENSDARG00000033680	00779	+	ENSDARG00000033680	30667486	30746919	inside	12308	12308	NearestStart	gli1	4.00673	3.07667
1	30705204	30705378	175	00780 ENSDARG00000033680	00780	+	ENSDARG00000033680	30667486	30746919	inside	37718	37718	NearestStart	gli1	3.2259	2.49414
1	30713899	30714264	366	00781 ENSDARG00000033680	00781	+	ENSDARG00000033680	30667486	30746919	inside	46413	32655	NearestStart	gli1	4.04903	2.981
1	30741240	30742830	1591	00782 ENSDARG00000033680	00782	+	ENSDARG00000033680	30667486	30746919	inside	73754	4089	NearestStart	gli1	3.92014	2.90225
1	30749033	30749208	176	00783 ENSDARG00000033680	00783	+	ENSDARG00000033680	30667486	30746919	downstream	81547	2114	NearestStart	gli1	3.17127	2.45876
1	31092378	31092561	184	00788 ENSDARG00000039615	00788	+	ENSDARG00000039615	31092246	31097474	inside	132	132	NearestStart	fgf8b	3.42173	2.62097
1	31108719	31109476	758	00789 ENSDARG00000039613	00789	+	ENSDARG00000039613	31111743	31126315	upstream	-3024	2267	NearestStart	poll	3.28511	2.59663
1	31120331	31121478	1148	00790 ENSDARG00000029751	00790	+	ENSDARG00000029751	31128269	31153927	upstream	-7938	6791	NearestStart	wbp1lb	3.1513	2.51156
1	31152901	31153581	681	00791 ENSDARG00000027572	00791	+	ENSDARG00000027572	31160640	31176847	upstream	-7739	7059	NearestStart	as3mt	3.06377	2.43138
1	31204752	31205171	420	00793 ENSDARG00000078733	00793	+	ENSDARG00000078733	31179273	31253329	inside	25479	25479	NearestStart	CNNM2 (2 of 2)	3.29773	2.54067
1	31368513	31368677	165	00796 ENSDARG00000012896	00796	+	ENSDARG00000012896	31396933	31433482	upstream	-28420	28256	NearestStart	kal1a	3.04019	2.38741
1	31379520	31379707	188	00797 ENSDARG00000012896	00797	+	ENSDARG00000012896	31396933	31433482	upstream	-17413	17226	NearestStart	kal1a	3.74321	3.0989
1	31413091	31413254	164	00798 ENSDARG00000012896	00798	+	ENSDARG00000012896	31396933	31433482	inside	16158	16158	NearestStart	kal1a	4.03195	3.13268
1	31433795	31434516	722	00799 ENSDARG00000012896	00799	+	ENSDARG00000012896	31396933	31433482	downstream	36862	313	NearestStart	kal1a	3.26468	2.58694
1	31438153	31438378	226	00800 ENSDARG00000096540	00800	+	ENSDARG00000096540	31471409	31472087	upstream	-33256	33031	NearestStart	si:dkey-148e3.2	3.15074	2.44834
1	31871842	31872003	162	00803 ENSDARG00000027826	00803	+	ENSDARG00000027826	31882591	31926772	upstream	-10749	10588	NearestStart	hdhd1	3.00573	2.46747
1	31912460	31912643	184	00804 ENSDARG00000027826	00804	+	ENSDARG00000027826	31882591	31926772	inside	29869	14129	NearestStart	hdhd1	3.45463	2.64228
1	31933900	31934064	165	00805 ENSDARG00000027826	00805	+	ENSDARG00000027826	31882591	31926772	downstream	51309	7128	NearestStart	hdhd1	3.75369	3.07999
1	31981690	31981852	163	00806 ENSDARG00000085202	00806	+	ENSDARG00000085202	32066538	32066653	upstream	-84848	84686	NearestStart	5S_rRNA	3.34407	2.5503
1	32021561	32021731	171	00807 ENSDARG00000085202	00807	+	ENSDARG00000085202	32066538	32066653	upstream	-44977	44807	NearestStart	5S_rRNA	3.29539	2.60783
1	32100242	32100415	174	00808 ENSDARG00000085065	00808	+	ENSDARG00000085065	32081423	32081539	downstream	18819	18703	NearestStart	5S_rRNA	3.99698	2.94099
1	32144903	32145145	243	00809 ENSDARG00000085065	00809	+	ENSDARG00000085065	32081423	32081539	downstream	63480	63364	NearestStart	5S_rRNA	3.04466	2.37676
1	32163892	32164070	179	00810 ENSDARG00000085065	00810	+	ENSDARG00000085065	32081423	32081539	downstream	82469	82353	NearestStart	5S_rRNA	3.4467	2.61051
1	32240805	32241707	903	00811 ENSDARG00000089053	00811	+	ENSDARG00000089053	32258753	32258871	upstream	-17948	17046	NearestStart	5S_rRNA	3.54267	2.9101
1	32243400	32245099	1700	00812 ENSDARG00000089053	00812	+	ENSDARG00000089053	32258753	32258871	upstream	-15353	13654	NearestStart	5S_rRNA	5.70285	4.13405
1	32260072	32260319	248	00813 ENSDARG00000089053	00813	+	ENSDARG00000089053	32258753	32258871	downstream	1319	1201	NearestStart	5S_rRNA	3.10808	2.46947
1	32271269	32271442	174	00814 ENSDARG00000089053	00814	+	ENSDARG00000089053	32258753	32258871	downstream	12516	12398	NearestStart	5S_rRNA	3.12396	2.55271
1	32280718	32280930	213	00815 ENSDARG00000089053	00815	+	ENSDARG00000089053	32258753	32258871	downstream	21965	21847	NearestStart	5S_rRNA	3.14231	2.54072
1	32789583	32789757	175	00822 ENSDARG00000094318	00822	+	ENSDARG00000094318	32880493	32881970	upstream	-90910	90736	NearestStart	si:dkeyp-86f8.2	3.32594	2.55894
1	32860816	32861005	190	00823 ENSDARG00000094318	00823	+	ENSDARG00000094318	32880493	32881970	upstream	-19677	19488	NearestStart	si:dkeyp-86f8.2	3.0838	2.50119
1	32904762	32905031	270	00824 ENSDARG00000060716	00824	+	ENSDARG00000060716	32883163	32948941	inside	21599	21599	NearestStart	prkx	3.0872	2.53598
1	32923959	32924134	176	00825 ENSDARG00000060716	00825	+	ENSDARG00000060716	32883163	32948941	inside	40796	24807	NearestStart	prkx	3.25061	2.51015
1	33093593	33093814	222	00826 ENSDARG00000079280	00826	+	ENSDARG00000079280	33049223	33151186	inside	44370	44370	NearestStart	dhrsx	3.45463	2.64228
1	33269219	33270494	1276	00827 ENSDARG00000053580	00827	+	ENSDARG00000053580	33266867	33267985	downstream	2352	1234	NearestStart	htf1fb	3.09362	2.7254
1	33286323	33286488	166	00828 ENSDARG00000079350	00828	+	ENSDARG00000079350	33280363	33296386	inside	5960	5960	NearestStart	znf654	4.43353	3.24936
1	33291896	33292073	178	00829 ENSDARG00000012763	00829	+	ENSDARG00000012763	33300917	33327476	upstream	-9021	8844	NearestStart	arl13b	3.14252	2.46781
1	33302932	33303115	184	00830 ENSDARG00000012763	00830	+	ENSDARG00000012763	33300917	33327476	inside	2015	2015	NearestStart	arl13b	3.63868	2.9753
1	33369392	33369569	178	00832 ENSDARG00000085599	00832	+	ENSDARG00000085599	33367699	33367815	downstream	1693	1577	NearestStart	5S_rRNA	3.3126	2.5503
1	33383710	33383937	228	00833 ENSDARG00000085599	00833	+	ENSDARG00000085599	33367699	33367815	downstream	16011	15895	NearestStart	5S_rRNA	3.57494	2.86469
1	33400304	33400488	185	00834 ENSDARG00000085599	00834	+	ENSDARG00000085599	33367699	33367815	downstream	32605	32489	NearestStart	5S_rRNA	3.15799	2.45016
1	33476035	33476209	175	00835 ENSDARG00000085599	00835	+	ENSDARG00000085599	33367699	33367815	downstream	108336	108220	NearestStart	5S_rRNA	3.30135	2.57189
1	33494375	33495845	1471	00836 ENSDARG00000084397	00836	+	ENSDARG00000084397	33599838	33599954	upstream	-105463	103993	NearestStart	5S_rRNA	3.8666	3.29457
1	33561107	33561367	261	00837 ENSDARG00000084397	00837	+	ENSDARG00000084397	33599838	33599954	upstream	-38731	38471	NearestStart	5S_rRNA	3.37283	2.76537
1	33637905	33638071	167	00838 ENSDARG00000022971	00838	+	ENSDARG00000022971	33601718	33833876	inside	36187	36187	NearestStart	epha6	3.5132	3.03124
1	33760579	33760746	168	00841 ENSDARG00000081597	00841	+	ENSDARG00000081597	33755561	33755653	downstream	5018	4926	NearestStart	dre-mir-734	3.40557	2.61051
1	33813912	33814076	165	00842 ENSDARG00000032056	00842	+	ENSDARG00000032056	33836539	33866619	upstream	-22627	22463	NearestStart	arl6	3.47138	2.65313
1	33830401	33831470	1070	00843 ENSDARG00000032056	00843	+	ENSDARG00000032056	33836539	33866619	upstream	-6138	5069	NearestStart	arl6	3.37385	2.58996
1	34005134	34006046	913	00848 ENSDARG00000084626	00848	+	ENSDARG00000084626	34032921	34033035	upstream	-27787	26875	NearestStart	5S_rRNA	3.3201	2.55516
1	34130710	34130899	190	00849 ENSDARG00000080355	00849	+	ENSDARG00000080355	34131815	34131920	upstream	-1105	916	NearestStart	CR749750.1	3.34286	2.5699
1	34180715	34180907	193	00850 ENSDARG00000080355	00850	+	ENSDARG00000080355	34131815	34131920	downstream	48900	48795	NearestStart	CR749750.1	3.21223	2.51349
1	34435793	34435957	165	00858 ENSDARG00000079191	00858	+	ENSDARG00000079191	34396220	34439740	inside	39573	3783	NearestStart	CD200 (3 of 3)	3.23994	2.50324
1	34449531	34449693	163	00859 ENSDARG00000079191	00859	+	ENSDARG00000079191	34396220	34439740	downstream	53311	9791	NearestStart	CD200 (3 of 3)	3.47138	2.65313
1	34701423	34701593	171	00860 ENSDARG00000052324	00860	+	ENSDARG00000052324	34651059	34655406	downstream	50364	46017	NearestStart	CR786582.1	3.09369	2.40852
1	35006028	35006267	240	00865 ENSDARG00000058255	00865	+	ENSDARG00000058255	35076912	35117056	upstream	-70884	70645	NearestStart	KCTD15 (2 of 2)	3.29773	2.54067
1	35108303	35109359	1057	00866 ENSDARG00000058255	00866	+	ENSDARG00000058255	35076912	35117056	inside	31391	7697	NearestStart	KCTD15 (2 of 2)	3.09735	2.85658
1	35125603	35125788	186	00867 ENSDARG00000058255	00867	+	ENSDARG00000058255	35076912	35117056	downstream	48691	8547	NearestStart	KCTD15 (2 of 2)	3.33958	2.82431
1	35257049	35257239	191	00869 ENSDARG00000037018	00869	+	ENSDARG00000037018	35202952	35317774	inside	54097	54097	NearestStart	gab1	3.0058	2.51613
1	35277583	35277748	166	00870 ENSDARG00000037018	00870	+	ENSDARG00000037018	35202952	35317774	inside	74631	40026	NearestStart	gab1	3.08123	2.40045
1	35556357	35556519	163	00876 ENSDARG00000094648	00876	+	ENSDARG00000094648	35570665	35576058	upstream	-14308	14146	NearestStart	EGFL6	5.69135	4.14829
1	35709710	35710843	1134	00879 ENSDARG00000037002	00879	+	ENSDARG00000037002	35694008	35706512	downstream	15702	3198	NearestStart	zgc:152968	3.00835	2.4605
1	35716053	35716214	162	00880 ENSDARG00000037002	00880	+	ENSDARG00000037002	35694008	35706512	downstream	22045	9541	NearestStart	zgc:152968	3.30944	2.82574
1	35729736	35729965	230	00881 ENSDARG00000037002	00881	+	ENSDARG00000037002	35694008	35706512	downstream	35728	23224	NearestStart	zgc:152968	3.43808	2.63156
1	35749417	35749639	223	00882 ENSDARG00000037002	00882	+	ENSDARG00000037002	35694008	35706512	downstream	55409	42905	NearestStart	zgc:152968	4.13483	3.03342
1	36283039	36283714	676	00885 ENSDARG00000011876	00885	+	ENSDARG00000011876	36373658	36410470	upstream	-90619	89944	NearestStart	ednraa	3.18619	2.53551
1	36296291	36296462	172	00886 ENSDARG00000011876	00886	+	ENSDARG00000011876	36373658	36410470	upstream	-77367	77196	NearestStart	ednraa	4.66764	3.59719
1	36317077	36317261	185	00887 ENSDARG00000011876	00887	+	ENSDARG00000011876	36373658	36410470	upstream	-56581	56397	NearestStart	ednraa	3.36635	2.60717
1	36393658	36393842	185	00888 ENSDARG00000011876	00888	+	ENSDARG00000011876	36373658	36410470	inside	20000	16628	NearestStart	ednraa	3.46347	2.8328
1	36394539	36394710	172	00889 ENSDARG00000011876	00889	+	ENSDARG00000011876	36373658	36410470	inside	20881	15760	NearestStart	ednraa	3.28101	2.83633
1	36420542	36420703	162	00890 ENSDARG00000078789	00890	+	ENSDARG00000078789	36430237	36454684	upstream	-9695	9534	NearestStart	tmem184c	3.19828	2.47626
1	36443181	36443581	401	00891 ENSDARG00000078789	00891	+	ENSDARG00000078789	36430237	36454684	inside	12944	11103	NearestStart	tmem184c	4.0743	3.38869
1	36463541	36463713	173	00892 ENSDARG00000078326	00892	+	ENSDARG00000078326	36480069	36621189	upstream	-16528	16356	NearestStart	arhgap10	3.1183	2.4062
1	36710739	36710971	233	00896 ENSDARG00000091223	00896	+	ENSDARG00000091223	36837390	36853526	upstream	-126651	126419	NearestStart	BX005047.1	4.14801	3.12824
1	37132983	37133150	168	00897 ENSDARG00000036595	00897	+	ENSDARG00000036595	37162968	37212687	upstream	-29985	29818	NearestStart	fam193a	3.20326	2.54605
1	37135218	37135385	168	00898 ENSDARG00000036595	00898	+	ENSDARG00000036595	37162968	37212687	upstream	-27750	27583	NearestStart	fam193a	3.24134	2.47626
1	37162916	37163152	237	00899 ENSDARG00000036595	00899	+	ENSDARG00000036595	37162968	37212687	overlapStart	-52	52	NearestStart	fam193a	3.36713	3.00331
1	37242171	37242362	192	00900 ENSDARG00000074989	00900	+	ENSDARG00000074989	37241624	37268289	inside	547	547	NearestStart	sparcl1	3.21834	2.55609
1	37267838	37269235	1398	00901 ENSDARG00000074989	00901	+	ENSDARG00000074989	37241624	37268289	overlapEnd	26214	451	NearestStart	sparcl1	3.86274	2.82482
1	37304279	37304461	183	00902 ENSDARG00000074989	00902	+	ENSDARG00000074989	37241624	37268289	downstream	62655	35990	NearestStart	sparcl1	3.13185	2.43323
1	37993027	37993839	813	00905 ENSDARG00000093527	00905	+	ENSDARG00000093527	37934585	37947535	downstream	58442	45492	NearestStart	si:ch211-205a14.11	3.37385	2.58996
1	38004455	38004626	172	00906 ENSDARG00000093527	00906	+	ENSDARG00000093527	37934585	37947535	downstream	69870	56920	NearestStart	si:ch211-205a14.11	3.01485	2.50701
1	38017096	38017270	175	00907 ENSDARG00000093527	00907	+	ENSDARG00000093527	37934585	37947535	downstream	82511	69561	NearestStart	si:ch211-205a14.11	3.28581	2.50324
1	38139792	38140048	257	00911 ENSDARG00000040048	00911	+	ENSDARG00000040048	38161657	38541181	upstream	-21865	21609	NearestStart	GALNTL6	3.32764	2.56004
1	38144801	38144984	184	00912 ENSDARG00000040048	00912	+	ENSDARG00000040048	38161657	38541181	upstream	-16856	16673	NearestStart	GALNTL6	3.2821	2.51244
1	38165249	38165948	700	00913 ENSDARG00000040048	00913	+	ENSDARG00000040048	38161657	38541181	inside	3592	3592	NearestStart	GALNTL6	3.19828	2.47626
1	38184702	38184950	249	00914 ENSDARG00000040048	00914	+	ENSDARG00000040048	38161657	38541181	inside	23045	23045	NearestStart	GALNTL6	3.54513	2.64692
1	38191325	38191490	166	00915 ENSDARG00000040048	00915	+	ENSDARG00000040048	38161657	38541181	inside	29668	29668	NearestStart	GALNTL6	3.37809	2.60047
1	38197772	38198064	293	00916 ENSDARG00000040048	00916	+	ENSDARG00000040048	38161657	38541181	inside	36115	36115	NearestStart	GALNTL6	3.00953	2.41707
1	38272849	38273017	169	00917 ENSDARG00000040048	00917	+	ENSDARG00000040048	38161657	38541181	inside	111192	111192	NearestStart	GALNTL6	3.07354	2.8049
1	38332619	38332787	169	00918 ENSDARG00000082660	00918	+	ENSDARG00000082660	38405825	38405943	upstream	-73206	73038	NearestStart	5S_rRNA	3.55754	2.92494
1	38348864	38349034	171	00919 ENSDARG00000082660	00919	+	ENSDARG00000082660	38405825	38405943	upstream	-56961	56791	NearestStart	5S_rRNA	3.22581	2.51109
1	38375426	38375597	172	00920 ENSDARG00000082660	00920	+	ENSDARG00000082660	38405825	38405943	upstream	-30399	30228	NearestStart	5S_rRNA	3.13212	2.43841
1	38431493	38431669	177	00921 ENSDARG00000082660	00921	+	ENSDARG00000082660	38405825	38405943	downstream	25668	25550	NearestStart	5S_rRNA	3.90337	2.9887
1	38447999	38448181	183	00922 ENSDARG00000082660	00922	+	ENSDARG00000082660	38405825	38405943	downstream	42174	42056	NearestStart	5S_rRNA	3.1379	2.50515
1	38451472	38451670	199	00923 ENSDARG00000082660	00923	+	ENSDARG00000082660	38405825	38405943	downstream	45647	45529	NearestStart	5S_rRNA	3.27536	2.66581
1	38458350	38458539	190	00924 ENSDARG00000082660	00924	+	ENSDARG00000082660	38405825	38405943	downstream	52525	52407	NearestStart	5S_rRNA	4.01535	2.99112
1	38460030	38460211	182	00925 ENSDARG00000082660	00925	+	ENSDARG00000082660	38405825	38405943	downstream	54205	54087	NearestStart	5S_rRNA	3.81981	3.1244
1	38473135	38473368	234	00926 ENSDARG00000082660	00926	+	ENSDARG00000082660	38405825	38405943	downstream	67310	67192	NearestStart	5S_rRNA	3.17127	2.45876
1	38487111	38487376	266	00927 ENSDARG00000057303	00927	+	ENSDARG00000057303	38552081	38580268	upstream	-64970	64705	NearestStart	galnt7	3.16238	2.61867
1	38513077	38514011	935	00928 ENSDARG00000057303	00928	+	ENSDARG00000057303	38552081	38580268	upstream	-39004	38070	NearestStart	galnt7	5.4072	3.81324
1	38522089	38522262	174	00929 ENSDARG00000057303	00929	+	ENSDARG00000057303	38552081	38580268	upstream	-29992	29819	NearestStart	galnt7	3.28304	2.53115
1	38946930	38947095	166	00938 ENSDARG00000095811	00938	+	ENSDARG00000095811	39020188	39107463	upstream	-73258	73093	NearestStart	si:ch211-103d13.3	3.45463	2.64228
1	39176379	39176554	176	00940 ENSDARG00000089976	00940	+	ENSDARG00000089976	39172750	39176597	inside	3629	43	NearestStart	spcs3	6.303	4.25767
1	39191944	39193467	1524	00941 ENSDARG00000089976	00941	+	ENSDARG00000089976	39172750	39176597	downstream	19194	15347	NearestStart	spcs3	4.28202	3.569
1	39195581	39196674	1094	00942 ENSDARG00000089976	00942	+	ENSDARG00000089976	39172750	39176597	downstream	22831	18984	NearestStart	spcs3	3.27107	2.53129
1	39206800	39206979	180	00943 ENSDARG00000089976	00943	+	ENSDARG00000089976	39172750	39176597	downstream	34050	30203	NearestStart	spcs3	3.08123	2.40045
1	39755901	39756728	828	00955 ENSDARG00000005479	00955	+	ENSDARG00000005479	39750404	40142441	inside	5497	5497	NearestStart	tenm3	3.2259	2.49414
1	39954831	39955155	325	00956 ENSDARG00000085080	00956	+	ENSDARG00000085080	39972361	39972478	upstream	-17530	17206	NearestStart	5S_rRNA	3.37234	2.75746
1	39981882	39983262	1381	00957 ENSDARG00000085080	00957	+	ENSDARG00000085080	39972361	39972478	downstream	9521	9404	NearestStart	5S_rRNA	3.29773	2.54067
1	40194096	40195267	1172	00958 ENSDARG00000085746	00958	+	ENSDARG00000085746	40200184	40200311	upstream	-6088	4917	NearestStart	5S_rRNA	3.52298	2.86639
1	40440271	40440484	214	00963 ENSDARG00000020857	00963	+	ENSDARG00000020857	40426579	40445530	inside	13692	5046	NearestStart	ccdc149b	3.11899	2.42491
1	40450252	40450755	504	00964 ENSDARG00000020857	00964	+	ENSDARG00000020857	40426579	40445530	downstream	23673	4722	NearestStart	ccdc149b	3.09886	2.48735
1	40509925	40511254	1330	00966 ENSDARG00000076585	00966	+	ENSDARG00000076585	40500329	40507760	downstream	9596	2165	NearestStart	si:ch211-113e8.11	3.45274	2.86635
1	40603931	40604798	868	00969 ENSDARG00000069707	00969	+	ENSDARG00000069707	40591601	40593658	downstream	12330	10273	NearestStart	si:ch211-113e8.5	7.99642	4.42523
1	40653908	40654072	165	00970 ENSDARG00000031435	00970	+	ENSDARG00000031435	40656189	40663079	upstream	-2281	2117	NearestStart	zgc:56493	3.45463	2.64228
1	40738147	40738328	182	00971 ENSDARG00000069710	00971	+	ENSDARG00000069710	40700595	40722159	downstream	37552	15988	NearestStart	si:dkey-27f16.4	3.05757	2.5157
1	41216090	41217899	1810	00977 ENSDARG00000095566	00977	+	ENSDARG00000095566	41242662	41282729	upstream	-26572	24763	NearestStart	si:ch211-188m17.3	3.00752	2.51125
1	41251873	41252113	241	00978 ENSDARG00000095566	00978	+	ENSDARG00000095566	41242662	41282729	inside	9211	9211	NearestStart	si:ch211-188m17.3	3.43808	2.63156
1	41260190	41260374	185	00979 ENSDARG00000095566	00979	+	ENSDARG00000095566	41242662	41282729	inside	17528	17528	NearestStart	si:ch211-188m17.3	4.55652	3.42187
1	41446574	41446737	164	00985 ENSDARG00000085976	00985	+	ENSDARG00000085976	41506258	41506374	upstream	-59684	59521	NearestStart	5S_rRNA	3.78346	3.06158
1	41494393	41494559	167	00986 ENSDARG00000085976	00986	+	ENSDARG00000085976	41506258	41506374	upstream	-11865	11699	NearestStart	5S_rRNA	4.58343	3.51678
1	41497983	41498160	178	00987 ENSDARG00000085976	00987	+	ENSDARG00000085976	41506258	41506374	upstream	-8275	8098	NearestStart	5S_rRNA	3.26851	2.52174
1	41705008	41705268	261	00989 ENSDARG00000091911	00989	+	ENSDARG00000091911	41699213	41712744	inside	5795	5795	NearestStart	htt	3.29773	2.54067
1	41711403	41711577	175	00990 ENSDARG00000091911	00990	+	ENSDARG00000091911	41699213	41712744	inside	12190	1167	NearestStart	htt	3.64641	2.78546
1	41724597	41724771	175	00991 ENSDARG00000091911	00991	+	ENSDARG00000091911	41699213	41712744	downstream	25384	11853	NearestStart	htt	4.00757	3.4172
1	41892466	41893862	1397	00995 ENSDARG00000078016	00995	+	ENSDARG00000078016	41879162	41911414	inside	13304	13304	NearestStart	DTX4 (2 of 2)	3.06494	2.43685
1	41934760	41935000	241	00996 ENSDARG00000090867	00996	+	ENSDARG00000090867	41941656	41955238	upstream	-6896	6656	NearestStart	CABZ01060296.1	4.95316	3.48927
1	41979965	41980144	180	00997 ENSDARG00000075194	00997	+	ENSDARG00000075194	41978619	41988629	inside	1346	1346	NearestStart	si:dkey-56e3.3	4.94046	3.49473
1	42026915	42027107	193	00998 ENSDARG00000079277	00998	+	ENSDARG00000079277	42011513	42013926	downstream	15402	12989	NearestStart	EGR4 (2 of 2)	5.19345	3.94695
1	42029482	42029770	289	00999 ENSDARG00000079277	00999	+	ENSDARG00000079277	42011513	42013926	downstream	17969	15556	NearestStart	EGR4 (2 of 2)	3.36439	2.6132
1	42059300	42059566	267	01000 ENSDARG00000078908	01000	+	ENSDARG00000078908	42049131	42138019	inside	10169	10169	NearestStart	fbxo41	3.16697	2.58513
1	42080774	42080937	164	01001 ENSDARG00000078908	01001	+	ENSDARG00000078908	42049131	42138019	inside	31643	31643	NearestStart	fbxo41	3.14456	2.50131
1	42267633	42268228	596	01002 ENSDARG00000060264	01002	+	ENSDARG00000060264	42269691	42303114	upstream	-2058	1463	NearestStart	si:dkey-37g12.1	3.28304	2.53115
1	42269857	42270026	170	01003 ENSDARG00000060264	01003	+	ENSDARG00000060264	42269691	42303114	inside	166	166	NearestStart	si:dkey-37g12.1	3.0696	2.4916
1	42282067	42282258	192	01004 ENSDARG00000060264	01004	+	ENSDARG00000060264	42269691	42303114	inside	12376	12376	NearestStart	si:dkey-37g12.1	3.15738	2.5509
1	42333295	42335377	2083	01005 ENSDARG00000018117	01005	+	ENSDARG00000018117	42331823	42332869	downstream	1472	426	NearestStart	si:dkey-37g12.2	3.40557	2.61051
1	42343164	42344610	1447	01006 ENSDARG00000018117	01006	+	ENSDARG00000018117	42331823	42332869	downstream	11341	10295	NearestStart	si:dkey-37g12.2	3.2994	2.58358
1	42502199	42502377	179	01009 ENSDARG00000085575	01009	+	ENSDARG00000085575	42477144	42477259	downstream	25055	24940	NearestStart	5S_rRNA	3.42173	2.62097
1	42587936	42588097	162	01010 ENSDARG00000024785	01010	+	ENSDARG00000024785	42607580	43418249	upstream	-19644	19483	NearestStart	ctnna2	4.05325	3.23925
1	42598559	42599245	687	01011 ENSDARG00000024785	01011	+	ENSDARG00000024785	42607580	43418249	upstream	-9021	8335	NearestStart	ctnna2	3.01527	2.59744
1	43503334	43503501	168	01026 ENSDARG00000083846	01026	+	ENSDARG00000083846	43606997	43607111	upstream	-103663	103496	NearestStart	5S_rRNA	3.19916	2.54072
1	43536726	43536899	174	01027 ENSDARG00000083846	01027	+	ENSDARG00000083846	43606997	43607111	upstream	-70271	70098	NearestStart	5S_rRNA	3.00208	2.37578
1	43601537	43601905	369	01028 ENSDARG00000083846	01028	+	ENSDARG00000083846	43606997	43607111	upstream	-5460	5092	NearestStart	5S_rRNA	5.56037	3.94691
1	43643834	43644767	934	01029 ENSDARG00000081405	01029	+	ENSDARG00000081405	43647643	43647761	upstream	-3809	2876	NearestStart	5S_rRNA	3.12904	2.45898
1	43681239	43681403	165	01030 ENSDARG00000081405	01030	+	ENSDARG00000081405	43647643	43647761	downstream	33596	33478	NearestStart	5S_rRNA	3.10627	2.41667
1	43696113	43696276	164	01031 ENSDARG00000081405	01031	+	ENSDARG00000081405	43647643	43647761	downstream	48470	48352	NearestStart	5S_rRNA	3.59478	2.92316
1	43697937	43699036	1100	01032 ENSDARG00000081405	01032	+	ENSDARG00000081405	43647643	43647761	downstream	50294	50176	NearestStart	5S_rRNA	4.62836	3.29166
1	43748037	43748198	162	01033 ENSDARG00000081405	01033	+	ENSDARG00000081405	43647643	43647761	downstream	100394	100276	NearestStart	5S_rRNA	3.3036	2.58694
1	43778696	43778875	180	01034 ENSDARG00000081405	01034	+	ENSDARG00000081405	43647643	43647761	downstream	131053	130935	NearestStart	5S_rRNA	3.52765	2.68086
1	43821621	43821786	166	01035 ENSDARG00000081405	01035	+	ENSDARG00000081405	43647643	43647761	downstream	173978	173860	NearestStart	5S_rRNA	3.04572	2.35758
1	43825011	43825172	162	01036 ENSDARG00000081405	01036	+	ENSDARG00000081405	43647643	43647761	downstream	177368	177250	NearestStart	5S_rRNA	4.3424	3.62271
1	43843801	43844115	315	01037 ENSDARG00000081405	01037	+	ENSDARG00000081405	43647643	43647761	downstream	196158	196040	NearestStart	5S_rRNA	3.34286	2.5699
1	44075144	44075315	172	01048 ENSDARG00000052703	01048	+	ENSDARG00000052703	44068771	44074661	downstream	6373	483	NearestStart	cisd2	3.12873	2.42909
1	44398252	44398425	174	01056 ENSDARG00000078558	01056	+	ENSDARG00000078558	44386174	44391806	downstream	12078	6446	NearestStart	si:dkey-22i16.10	3.15799	2.45016
1	44685322	44685511	190	01060 ENSDARG00000059682	01060	+	ENSDARG00000059682	44693717	44708951	upstream	-8395	8206	NearestStart	slc43a3a	3.14485	2.44165
1	44864090	44864258	169	01061 ENSDARG00000069114	01061	+	ENSDARG00000069114	44852042	44875455	inside	12048	11197	NearestStart	unc93b1	3.13185	2.43323
1	44923052	44923238	187	01062 ENSDARG00000052012	01062	+	ENSDARG00000052012	44946555	44949026	upstream	-23503	23317	NearestStart	rtn4rl2a	3.2259	2.49414
1	45164847	45165025	179	01070 ENSDARG00000016994	01070	+	ENSDARG00000016994	45166433	45193409	upstream	-1586	1408	NearestStart	ssrp1b	3.03331	2.55267
1	45231356	45231517	162	01072 ENSDARG00000092459	01072	+	ENSDARG00000092459	45236327	45239036	upstream	-4971	4810	NearestStart	si:dkey-9i23.5	4.83468	3.74471
1	45233192	45233371	180	01073 ENSDARG00000092459	01073	+	ENSDARG00000092459	45236327	45239036	upstream	-3135	2956	NearestStart	si:dkey-9i23.5	3.36406	2.77895
1	45276257	45276429	173	01074 ENSDARG00000051981	01074	+	ENSDARG00000051981	45281794	45291216	upstream	-5537	5365	NearestStart	STX3 (2 of 2)	3.18794	2.56572
1	45414540	45415695	1156	01078 ENSDARG00000031836	01078	+	ENSDARG00000031836	45405387	45418016	inside	9153	2321	NearestStart	VPS37C	3.70845	2.9052
1	45420458	45420637	180	01079 ENSDARG00000031836	01079	+	ENSDARG00000031836	45405387	45418016	downstream	15071	2442	NearestStart	VPS37C	3.16218	2.72864
1	45464087	45464625	539	01080 ENSDARG00000030972	01080	+	ENSDARG00000030972	45458476	45469909	inside	5611	5284	NearestStart	dnaja1	4.73882	3.36071
1	45547259	45547440	182	01084 ENSDARG00000087426	01084	+	ENSDARG00000087426	45540765	45550613	inside	6494	3173	NearestStart	C20orf27 (2 of 2)	3.03133	2.46575
1	45551350	45551518	169	01085 ENSDARG00000087426	01085	+	ENSDARG00000087426	45540765	45550613	downstream	10585	737	NearestStart	C20orf27 (2 of 2)	3.2045	2.53083
1	45566320	45566508	189	01086 ENSDARG00000069559	01086	+	ENSDARG00000069559	45576554	45591356	upstream	-10234	10046	NearestStart	muc13a	3.26851	2.52174
1	45709116	45709282	167	01088 ENSDARG00000052766	01088	+	ENSDARG00000052766	45673095	45760950	inside	36021	36021	NearestStart	EVI5L	3.25414	2.51244
1	45792949	45793113	165	01092 ENSDARG00000069632	01092	+	ENSDARG00000069632	45793835	45803328	upstream	-886	722	NearestStart	emp1	3.7949	2.89656
1	45802896	45803141	246	01093 ENSDARG00000069632	01093	+	ENSDARG00000069632	45793835	45803328	inside	9061	187	NearestStart	emp1	4.4407	3.22029
1	45856949	45857134	186	01094 ENSDARG00000092240	01094	+	ENSDARG00000092240	45822583	45837115	downstream	34366	19834	NearestStart	si:ch211-243a20.3	3.05462	2.40873
1	45899419	45899585	167	01095 ENSDARG00000092240	01095	+	ENSDARG00000092240	45822583	45837115	downstream	76836	62304	NearestStart	si:ch211-243a20.3	3.21201	2.48515
1	46149105	46150101	997	01102 ENSDARG00000002285	01102	+	ENSDARG00000002285	46142380	46171267	inside	6725	6725	NearestStart	mcoln1a	3.30515	2.54547
1	46173398	46173578	181	01103 ENSDARG00000069595	01103	+	ENSDARG00000069595	46177912	46215547	upstream	-4514	4334	NearestStart	si:ch211-214c7.4	4.22502	3.08852
1	46193154	46193353	200	01104 ENSDARG00000069595	01104	+	ENSDARG00000069595	46177912	46215547	inside	15242	15242	NearestStart	si:ch211-214c7.4	3.37385	2.58996
1	46225495	46225719	225	01105 ENSDARG00000060184	01105	+	ENSDARG00000060184	46226243	46306861	upstream	-748	524	NearestStart	pkn1	3.10228	2.54631
1	46261057	46261351	295	01106 ENSDARG00000060184	01106	+	ENSDARG00000060184	46226243	46306861	inside	34814	34814	NearestStart	pkn1	3.04466	2.37676
1	46275670	46276523	854	01107 ENSDARG00000008279	01107	+	ENSDARG00000008279	46310620	46326871	upstream	-34950	34097	NearestStart	map2k7	3.3417	2.56914
1	46310692	46310955	264	01108 ENSDARG00000008279	01108	+	ENSDARG00000008279	46310620	46326871	inside	72	72	NearestStart	map2k7	3.05672	2.38458
1	46329315	46329476	162	01109 ENSDARG00000008279	01109	+	ENSDARG00000008279	46310620	46326871	downstream	18695	2444	NearestStart	map2k7	3.05672	2.38458
1	46600554	46600765	212	01111 ENSDARG00000052677	01111	+	ENSDARG00000052677	46523564	46527684	downstream	76990	72870	NearestStart	si:ch211-138g9.2	3.03867	2.37289
1	46625861	46626583	723	01112 ENSDARG00000008131	01112	+	ENSDARG00000008131	46691464	46693213	upstream	-65603	64881	NearestStart	sox1b	3.70258	2.77947
1	46641333	46641569	237	01113 ENSDARG00000008131	01113	+	ENSDARG00000008131	46691464	46693213	upstream	-50131	49895	NearestStart	sox1b	3.30244	2.52486
1	46661276	46661924	649	01114 ENSDARG00000008131	01114	+	ENSDARG00000008131	46691464	46693213	upstream	-30188	29540	NearestStart	sox1b	6.92594	4.7679
1	46686977	46687236	260	01115 ENSDARG00000008131	01115	+	ENSDARG00000008131	46691464	46693213	upstream	-4487	4228	NearestStart	sox1b	3.13185	2.43323
1	46768788	46769073	286	01117 ENSDARG00000095834	01117	+	ENSDARG00000095834	46747220	46748929	downstream	21568	19859	NearestStart	si:dkey-251i8.2	3.32764	2.56004
1	46783752	46783943	192	01118 ENSDARG00000095834	01118	+	ENSDARG00000095834	46747220	46748929	downstream	36532	34823	NearestStart	si:dkey-251i8.2	3.37385	2.58996
1	46790757	46790928	172	01119 ENSDARG00000095834	01119	+	ENSDARG00000095834	46747220	46748929	downstream	43537	41828	NearestStart	si:dkey-251i8.2	3.43808	2.63156
1	46795665	46795837	173	01120 ENSDARG00000095834	01120	+	ENSDARG00000095834	46747220	46748929	downstream	48445	46736	NearestStart	si:dkey-251i8.2	4.57822	3.26339
1	46811495	46811671	177	01121 ENSDARG00000095834	01121	+	ENSDARG00000095834	46747220	46748929	downstream	64275	62566	NearestStart	si:dkey-251i8.2	3.15799	2.45016
1	46815083	46815255	173	01122 ENSDARG00000095834	01122	+	ENSDARG00000095834	46747220	46748929	downstream	67863	66154	NearestStart	si:dkey-251i8.2	3.08315	2.71876
1	46816332	46816869	538	01123 ENSDARG00000095834	01123	+	ENSDARG00000095834	46747220	46748929	downstream	69112	67403	NearestStart	si:dkey-251i8.2	3.28304	2.53115
1	46907809	46908030	222	01124 ENSDARG00000029133	01124	+	ENSDARG00000029133	46902401	46947377	inside	5408	5408	NearestStart	tubgcp3	3.16909	2.53539
1	46909278	46909454	177	01125 ENSDARG00000029133	01125	+	ENSDARG00000029133	46902401	46947377	inside	6877	6877	NearestStart	tubgcp3	3.40557	2.61051
1	46946197	46947367	1171	01126 ENSDARG00000075859	01126	+	ENSDARG00000075859	46991051	47091395	upstream	-44854	43684	NearestStart	mcf2la	3.32764	2.56004
1	46982916	46983555	640	01127 ENSDARG00000075859	01127	+	ENSDARG00000075859	46991051	47091395	upstream	-8135	7496	NearestStart	mcf2la	3.04466	2.37676
1	46985822	46985985	164	01128 ENSDARG00000075859	01128	+	ENSDARG00000075859	46991051	47091395	upstream	-5229	5066	NearestStart	mcf2la	3.68301	2.91609
1	46988317	46988487	171	01129 ENSDARG00000075859	01129	+	ENSDARG00000075859	46991051	47091395	upstream	-2734	2564	NearestStart	mcf2la	3.10901	2.51909
1	46990607	46991855	1249	01130 ENSDARG00000075859	01130	+	ENSDARG00000075859	46991051	47091395	overlapStart	-444	444	NearestStart	mcf2la	3.38064	2.62384
1	47104064	47104233	170	01131 ENSDARG00000036658	01131	+	ENSDARG00000036658	47095609	47114390	inside	8455	8455	NearestStart	cab39l	4.20065	3.268
1	47314520	47314772	253	01135 ENSDARG00000095507	01135	+	ENSDARG00000095507	47324998	47342783	upstream	-10478	10226	NearestStart	si:ch73-160h15.2	3.38962	2.60018
1	47445724	47446077	354	01141 ENSDARG00000036545	01141	+	ENSDARG00000036545	47443007	47454458	inside	2717	2717	NearestStart	TMPRSS3 (1 of 3)	3.42173	2.62097
1	47459595	47460281	687	01142 ENSDARG00000036545	01142	+	ENSDARG00000036545	47443007	47454458	downstream	16588	5137	NearestStart	TMPRSS3 (1 of 3)	3.04582	2.39598
1	47461056	47461231	176	01143 ENSDARG00000036545	01143	+	ENSDARG00000036545	47443007	47454458	downstream	18049	6598	NearestStart	TMPRSS3 (1 of 3)	3.41189	2.67163
1	47546055	47547041	987	01145 ENSDARG00000026902	01145	+	ENSDARG00000026902	47586608	47602321	upstream	-40553	39567	NearestStart	cryzl1	3.0939	2.47324
1	47554733	47554977	245	01146 ENSDARG00000026902	01146	+	ENSDARG00000026902	47586608	47602321	upstream	-31875	31631	NearestStart	cryzl1	4.55924	3.2722
1	47568906	47569085	180	01147 ENSDARG00000026902	01147	+	ENSDARG00000026902	47586608	47602321	upstream	-17702	17523	NearestStart	cryzl1	4.67442	3.78562
1	47684025	47684209	185	01148 ENSDARG00000043271	01148	+	ENSDARG00000043271	47675636	47699270	inside	8389	8389	NearestStart	morc3b	4.24827	3.42436
1	47686827	47687549	723	01149 ENSDARG00000043271	01149	+	ENSDARG00000043271	47675636	47699270	inside	11191	11191	NearestStart	morc3b	3.18691	2.66338
1	47741815	47741990	176	01150 ENSDARG00000043271	01150	+	ENSDARG00000043271	47675636	47699270	downstream	66179	42545	NearestStart	morc3b	3.45463	2.64228
1	47943371	47944853	1483	01154 ENSDARG00000015076	01154	+	ENSDARG00000015076	47943139	47945957	inside	232	232	NearestStart	cx44.1	4.01563	3.4367
1	47987618	47987785	168	01155 ENSDARG00000076773	01155	+	ENSDARG00000076773	47983211	47990068	inside	4407	2283	NearestStart	lrrc58a	3.38667	2.77165
1	48012868	48013030	163	01156 ENSDARG00000060148	01156	+	ENSDARG00000060148	48013416	48188418	upstream	-548	386	NearestStart	sh3pxd2aa	3.21201	2.48515
1	48013844	48014035	192	01157 ENSDARG00000060148	01157	+	ENSDARG00000060148	48013416	48188418	inside	428	428	NearestStart	sh3pxd2aa	5.95799	4.49971
1	48041150	48041318	169	01158 ENSDARG00000060148	01158	+	ENSDARG00000060148	48013416	48188418	inside	27734	27734	NearestStart	sh3pxd2aa	3.19161	2.54366
1	48064974	48066101	1128	01159 ENSDARG00000060148	01159	+	ENSDARG00000060148	48013416	48188418	inside	51558	51558	NearestStart	sh3pxd2aa	3.20694	2.48615
1	48345134	48345296	163	01166 ENSDARG00000069435	01166	+	ENSDARG00000069435	48328726	48509475	inside	16408	16408	NearestStart	ccdc147	3.42606	2.63516
1	48346049	48346212	164	01167 ENSDARG00000069435	01167	+	ENSDARG00000069435	48328726	48509475	inside	17323	17323	NearestStart	ccdc147	4.46629	3.22347
1	48444600	48445070	471	01168 ENSDARG00000085355	01168	+	ENSDARG00000085355	48411202	48411316	downstream	33398	33284	NearestStart	5S_rRNA	3.12814	2.49968
1	48626437	48626985	549	01169 ENSDARG00000075865	01169	+	ENSDARG00000075865	48606636	49100620	inside	19801	19801	NearestStart	CABZ01076351.1	7.09397	4.69062
1	48709939	48710161	223	01170 ENSDARG00000075865	01170	+	ENSDARG00000075865	48606636	49100620	inside	103303	103303	NearestStart	CABZ01076351.1	3.05672	2.38458
1	48729259	48729441	183	01171 ENSDARG00000075865	01171	+	ENSDARG00000075865	48606636	49100620	inside	122623	122623	NearestStart	CABZ01076351.1	3.31683	2.58203
1	48756671	48757744	1074	01172 ENSDARG00000075865	01172	+	ENSDARG00000075865	48606636	49100620	inside	150035	150035	NearestStart	CABZ01076351.1	3.17127	2.45876
1	48779674	48779873	200	01173 ENSDARG00000075865	01173	+	ENSDARG00000075865	48606636	49100620	inside	173038	173038	NearestStart	CABZ01076351.1	3.89117	3.14299
1	48816614	48816854	241	01174 ENSDARG00000075865	01174	+	ENSDARG00000075865	48606636	49100620	inside	209978	209978	NearestStart	CABZ01076351.1	3.28555	2.61306
1	48824699	48824878	180	01175 ENSDARG00000075865	01175	+	ENSDARG00000075865	48606636	49100620	inside	218063	218063	NearestStart	CABZ01076351.1	3.225	2.50342
1	48843055	48843350	296	01176 ENSDARG00000075865	01176	+	ENSDARG00000075865	48606636	49100620	inside	236419	236419	NearestStart	CABZ01076351.1	3.31259	2.56235
1	48850384	48850548	165	01177 ENSDARG00000075865	01177	+	ENSDARG00000075865	48606636	49100620	inside	243748	243748	NearestStart	CABZ01076351.1	3.20435	2.48992
1	49446080	49446241	162	01188 ENSDARG00000096053	01188	+	ENSDARG00000096053	49430800	49432897	downstream	15280	13183	NearestStart	si:ch211-112b1.4	3.1413	2.43935
1	49513820	49513987	168	01189 ENSDARG00000083834	01189	+	ENSDARG00000083834	49529438	49529557	upstream	-15618	15451	NearestStart	5S_rRNA	3.12742	2.53066
1	49531517	49532046	530	01190 ENSDARG00000083834	01190	+	ENSDARG00000083834	49529438	49529557	downstream	2079	1960	NearestStart	5S_rRNA	4.61448	3.32647
1	49546685	49546872	188	01191 ENSDARG00000083834	01191	+	ENSDARG00000083834	49529438	49529557	downstream	17247	17128	NearestStart	5S_rRNA	4.58498	3.29516
1	49780484	49780652	169	01197 ENSDARG00000036008	01197	+	ENSDARG00000036008	49773285	49802847	inside	7199	7199	NearestStart	caly	3.08285	2.41983
1	49846030	49846205	176	01198 ENSDARG00000008886	01198	+	ENSDARG00000008886	49859299	49861712	upstream	-13269	13094	NearestStart	msxb	3.17551	2.44731
1	50020155	50020335	181	01202 ENSDARG00000036479	01202	+	ENSDARG00000036479	50016608	50018943	downstream	3547	1212	NearestStart	si:dkeyp-80c12.4	3.32764	2.56004
1	50091121	50091286	166	01203 ENSDARG00000082615	01203	+	ENSDARG00000082615	50097100	50097222	upstream	-5979	5814	NearestStart	5S_rRNA	3.16774	2.55976
1	50115929	50116283	355	01204 ENSDARG00000082615	01204	+	ENSDARG00000082615	50097100	50097222	downstream	18829	18707	NearestStart	5S_rRNA	3.98498	3.19791
1	50118937	50121059	2123	01205 ENSDARG00000082615	01205	+	ENSDARG00000082615	50097100	50097222	downstream	21837	21715	NearestStart	5S_rRNA	3.21105	2.85142
1	50164240	50164412	173	01207 ENSDARG00000052512	01207	+	ENSDARG00000052512	50157411	50180405	inside	6829	6829	NearestStart	tsga10	4.24625	3.39653
1	50179860	50180632	773	01208 ENSDARG00000079501	01208	+	ENSDARG00000079501	50188711	50205475	upstream	-8851	8079	NearestStart	si:ch211-149l1.2	3.59881	2.73389
1	50193802	50193972	171	01209 ENSDARG00000079501	01209	+	ENSDARG00000079501	50188711	50205475	inside	5091	5091	NearestStart	si:ch211-149l1.2	3.45402	2.61747
1	50199692	50199865	174	01210 ENSDARG00000094063	01210	+	ENSDARG00000094063	50206302	50222221	upstream	-6610	6437	NearestStart	si:ch211-149l1.1	3.23994	2.50324
1	50224530	50225652	1123	01211 ENSDARG00000094063	01211	+	ENSDARG00000094063	50206302	50222221	downstream	18228	2309	NearestStart	si:ch211-149l1.1	3.97838	3.2161
1	50522176	50523059	884	01215 ENSDARG00000036494	01215	+	ENSDARG00000036494	50458790	50572686	inside	63386	49627	NearestStart	gstcd	3.71645	2.7778
1	50524163	50524366	204	01216 ENSDARG00000036494	01216	+	ENSDARG00000036494	50458790	50572686	inside	65373	48320	NearestStart	gstcd	4.69431	3.80371
1	50543673	50543867	195	01217 ENSDARG00000018721	01217	+	ENSDARG00000018721	50592523	50695089	upstream	-48850	48656	NearestStart	npnt	3.04376	2.3998
1	50603658	50603828	171	01218 ENSDARG00000018721	01218	+	ENSDARG00000018721	50592523	50695089	inside	11135	11135	NearestStart	npnt	3.73385	2.95815
1	50617875	50619108	1234	01219 ENSDARG00000018721	01219	+	ENSDARG00000018721	50592523	50695089	inside	25352	25352	NearestStart	npnt	3.72625	2.79463
1	50627007	50627986	980	01220 ENSDARG00000018721	01220	+	ENSDARG00000018721	50592523	50695089	inside	34484	34484	NearestStart	npnt	3.10627	2.41667
1	50864165	50864341	177	01227 ENSDARG00000087589	01227	+	ENSDARG00000087589	50920316	50921353	upstream	-56151	55975	NearestStart	CR855327.1	3.14485	2.44165
1	50866612	50866788	177	01228 ENSDARG00000087589	01228	+	ENSDARG00000087589	50920316	50921353	upstream	-53704	53528	NearestStart	CR855327.1	3.21452	2.65728
1	50875151	50875312	162	01229 ENSDARG00000087589	01229	+	ENSDARG00000087589	50920316	50921353	upstream	-45165	45004	NearestStart	CR855327.1	3.85461	3.28416
1	50897016	50897177	162	01230 ENSDARG00000087589	01230	+	ENSDARG00000087589	50920316	50921353	upstream	-23300	23139	NearestStart	CR855327.1	3.3148	2.60905
1	50928373	50929842	1470	01231 ENSDARG00000087589	01231	+	ENSDARG00000087589	50920316	50921353	downstream	8057	7020	NearestStart	CR855327.1	3.7529	2.89736
1	51046441	51046668	228	01235 ENSDARG00000014098	01235	+	ENSDARG00000014098	51045922	51064113	inside	519	519	NearestStart	pkd2	3.02515	2.58313
1	51052746	51052932	187	01236 ENSDARG00000014098	01236	+	ENSDARG00000014098	51045922	51064113	inside	6824	6824	NearestStart	pkd2	8.68885	5.58545
1	51061282	51061866	585	01237 ENSDARG00000014098	01237	+	ENSDARG00000014098	51045922	51064113	inside	15360	2247	NearestStart	pkd2	3.10627	2.41667
1	51063565	51064023	459	01238 ENSDARG00000014098	01238	+	ENSDARG00000014098	51045922	51064113	inside	17643	90	NearestStart	pkd2	3.03272	2.36903
1	51149583	51149780	198	01240 ENSDARG00000075887	01240	+	ENSDARG00000075887	51146499	51198621	inside	3084	3084	NearestStart	herc3	3.43808	2.63156
1	51171179	51171343	165	01241 ENSDARG00000075887	01241	+	ENSDARG00000075887	51146499	51198621	inside	24680	24680	NearestStart	herc3	3.21834	2.55609
1	51189886	51190974	1089	01242 ENSDARG00000075887	01242	+	ENSDARG00000075887	51146499	51198621	inside	43387	7647	NearestStart	herc3	3.29773	2.54067
1	51415368	51416046	679	01247 ENSDARG00000030703	01247	+	ENSDARG00000030703	51430588	51439279	upstream	-15220	14542	NearestStart	otx1a	3.99648	2.94999
1	51428197	51428905	709	01248 ENSDARG00000030703	01248	+	ENSDARG00000030703	51430588	51439279	upstream	-2391	1683	NearestStart	otx1a	3.35409	2.53955
1	51456242	51456467	226	01249 ENSDARG00000017772	01249	+	ENSDARG00000017772	51478230	51500208	upstream	-21988	21763	NearestStart	mdh1aa	3.2259	2.49414
1	51461265	51461431	167	01250 ENSDARG00000017772	01250	+	ENSDARG00000017772	51478230	51500208	upstream	-16965	16799	NearestStart	mdh1aa	3.15799	2.45016
1	51522400	51522662	263	01251 ENSDARG00000005578	01251	+	ENSDARG00000005578	51506478	51524949	inside	15922	2287	NearestStart	ugp2a	3.3126	2.5503
1	51551790	51552224	435	01252 ENSDARG00000004427	01252	+	ENSDARG00000004427	51548880	51551650	downstream	2910	140	NearestStart	dpy30	3.18835	2.53613
1	51556448	51557125	678	01253 ENSDARG00000004427	01253	+	ENSDARG00000004427	51548880	51551650	downstream	7568	4798	NearestStart	dpy30	3.08123	2.40045
1	51587056	51588055	1000	01254 ENSDARG00000043587	01254	+	ENSDARG00000043587	51575993	51582450	downstream	11063	4606	NearestStart	srd5a2a	3.11644	2.41123
1	51608654	51609164	511	01255 ENSDARG00000043587	01255	+	ENSDARG00000043587	51575993	51582450	downstream	32661	26204	NearestStart	srd5a2a	3.19828	2.47626
1	51620626	51620983	358	01256 ENSDARG00000043587	01256	+	ENSDARG00000043587	51575993	51582450	downstream	44633	38176	NearestStart	srd5a2a	4.40666	3.20097
1	51696391	51696769	379	01260 ENSDARG00000005544	01260	+	ENSDARG00000005544	51700753	51707305	upstream	-4362	3984	NearestStart	btbd3a	3.17127	2.45876
1	51703013	51703211	199	01261 ENSDARG00000005544	01261	+	ENSDARG00000005544	51700753	51707305	inside	2260	2260	NearestStart	btbd3a	3.35785	3.03477
1	51742102	51742301	200	01262 ENSDARG00000061629	01262	+	ENSDARG00000061629	51731024	51739160	downstream	11078	2942	NearestStart	ndufaf5	3.19883	2.60594
1	51754242	51754586	345	01263 ENSDARG00000061629	01263	+	ENSDARG00000061629	51731024	51739160	downstream	23218	15082	NearestStart	ndufaf5	5.30572	3.87008
1	51821048	51821213	166	01265 ENSDARG00000027497	01265	+	ENSDARG00000027497	51821592	51884292	upstream	-544	379	NearestStart	mast1a	3.18308	2.48163
1	51840166	51840449	284	01266 ENSDARG00000027497	01266	+	ENSDARG00000027497	51821592	51884292	inside	18574	18574	NearestStart	mast1a	3.19402	2.80931
1	51853449	51854264	816	01267 ENSDARG00000027497	01267	+	ENSDARG00000027497	51821592	51884292	inside	31857	30028	NearestStart	mast1a	3.43808	2.63156
1	51861720	51863738	2019	01268 ENSDARG00000043548	01268	+	ENSDARG00000043548	51895489	51915529	upstream	-33769	31751	NearestStart	atg4da	3.03272	2.36903
1	51958468	51959806	1339	01269 ENSDARG00000084990	01269	+	ENSDARG00000084990	51974308	51974422	upstream	-15840	14502	NearestStart	5S_rRNA	3.17127	2.45876
1	51969538	51969699	162	01270 ENSDARG00000084990	01270	+	ENSDARG00000084990	51974308	51974422	upstream	-4770	4609	NearestStart	5S_rRNA	3.19691	2.97095
1	52060396	52060558	163	01271 ENSDARG00000074915	01271	+	ENSDARG00000074915	52046090	52054757	downstream	14306	5639	NearestStart	etaa1	3.37385	2.58996
1	52129638	52130136	499	01272 ENSDARG00000086579	01272	+	ENSDARG00000086579	52126252	52147697	inside	3386	3386	NearestStart	APLF	3.27004	2.70774
1	52158718	52158894	177	01273 ENSDARG00000083979	01273	+	ENSDARG00000083979	52177471	52177570	upstream	-18753	18577	NearestStart	U6	3.09369	2.40852
1	52321294	52321493	200	01276 ENSDARG00000036471	01276	+	ENSDARG00000036471	52320998	52323243	inside	296	296	NearestStart	dand5	3.69535	3.04831
1	52331492	52331731	240	01277 ENSDARG00000036471	01277	+	ENSDARG00000036471	52320998	52323243	downstream	10494	8249	NearestStart	dand5	3.40027	2.8687
1	52397822	52397985	164	01279 ENSDARG00000043226	01279	+	ENSDARG00000043226	52397836	52595159	overlapStart	-14	14	NearestStart	nfixa	3.24905	2.57653
1	52406595	52407300	706	01280 ENSDARG00000043226	01280	+	ENSDARG00000043226	52397836	52595159	inside	8759	8759	NearestStart	nfixa	3.53469	3.11774
1	52430023	52430191	169	01281 ENSDARG00000043226	01281	+	ENSDARG00000043226	52397836	52595159	inside	32187	32187	NearestStart	nfixa	3.25629	2.5822
1	52468264	52468530	267	01282 ENSDARG00000043226	01282	+	ENSDARG00000043226	52397836	52595159	inside	70428	70428	NearestStart	nfixa	3.82145	3.31603
1	52629662	52630509	848	01290 ENSDARG00000018190	01290	+	ENSDARG00000018190	52632454	52647919	upstream	-2792	1945	NearestStart	asna1	3.45463	2.64228
1	52646165	52646367	203	01291 ENSDARG00000079163	01291	+	ENSDARG00000079163	52657568	52665061	upstream	-11403	11201	NearestStart	best2	3.18557	2.44165
1	52659733	52660756	1024	01292 ENSDARG00000079163	01292	+	ENSDARG00000079163	52657568	52665061	inside	2165	2165	NearestStart	best2	3.32764	2.56004
1	52664889	52665797	909	01293 ENSDARG00000079163	01293	+	ENSDARG00000079163	52657568	52665061	overlapEnd	7321	172	NearestStart	best2	3.06378	2.52892
1	52835066	52835232	167	01299 ENSDARG00000089358	01299	+	ENSDARG00000089358	52838165	52866695	upstream	-3099	2933	NearestStart	CABZ01035189.1	4.29105	3.4796
1	52873842	52874100	259	01300 ENSDARG00000095434	01300	+	ENSDARG00000095434	52887174	52890927	upstream	-13332	13074	NearestStart	si:ch211-217k17.8	3.37385	2.58996
1	52902813	52902975	163	01301 ENSDARG00000093494	01301	+	ENSDARG00000093494	52892868	52895323	downstream	9945	7490	NearestStart	si:ch211-217k17.9	3.02237	2.42563
1	53030138	53030388	251	01303 ENSDARG00000003054	01303	+	ENSDARG00000003054	53012839	53033180	inside	17299	2792	NearestStart	tacr3l	3.0165	2.41484
1	53059312	53059475	164	01304 ENSDARG00000074635	01304	+	ENSDARG00000074635	53057931	53123070	inside	1381	1381	NearestStart	abca1a	3.31798	2.68305
1	53065347	53065514	168	01305 ENSDARG00000074635	01305	+	ENSDARG00000074635	53057931	53123070	inside	7416	7416	NearestStart	abca1a	3.33817	2.60766
1	53076771	53076964	194	01306 ENSDARG00000074635	01306	+	ENSDARG00000074635	53057931	53123070	inside	18840	18840	NearestStart	abca1a	3.04467	2.7038
1	53078703	53078887	185	01307 ENSDARG00000074635	01307	+	ENSDARG00000074635	53057931	53123070	inside	20772	20772	NearestStart	abca1a	3.11264	2.48649
1	53118167	53118427	261	01308 ENSDARG00000015946	01308	+	ENSDARG00000015946	53128030	53147096	upstream	-9863	9603	NearestStart	slc44a1a	4.25258	3.09703
1	53120285	53122804	2520	01309 ENSDARG00000015946	01309	+	ENSDARG00000015946	53128030	53147096	upstream	-7745	5226	NearestStart	slc44a1a	3.02885	2.42994
1	53164844	53165008	165	01311 ENSDARG00000004634	01311	+	ENSDARG00000004634	53156866	53193726	inside	7978	7978	NearestStart	osbp	3.00066	2.43656
1	53167253	53168406	1154	01312 ENSDARG00000004634	01312	+	ENSDARG00000004634	53156866	53193726	inside	10387	10387	NearestStart	osbp	3.23994	2.50324
1	53177450	53177921	472	01313 ENSDARG00000004634	01313	+	ENSDARG00000004634	53156866	53193726	inside	20584	15805	NearestStart	osbp	3.14485	2.44165
1	53182814	53183483	670	01314 ENSDARG00000093712	01314	+	ENSDARG00000093712	53208509	53209057	upstream	-25695	25026	NearestStart	CABZ01021530.1	3.58495	2.66633
1	53323320	53323504	185	01315 ENSDARG00000052348	01315	+	ENSDARG00000052348	53288130	53316645	downstream	35190	6675	NearestStart	smarca5	3.27905	2.71829
1	53381286	53381466	181	01316 ENSDARG00000075201	01316	+	ENSDARG00000075201	53424876	53720812	upstream	-43590	43410	NearestStart	inpp4b	3.08131	2.63581
1	53414022	53414581	560	01317 ENSDARG00000075201	01317	+	ENSDARG00000075201	53424876	53720812	upstream	-10854	10295	NearestStart	inpp4b	3.29773	2.54067
1	53796659	53796832	174	01327 ENSDARG00000059900	01327	+	ENSDARG00000059900	53817569	53856799	upstream	-20910	20737	NearestStart	tbc1d9	3.23994	2.50324
1	53810458	53810745	288	01328 ENSDARG00000059900	01328	+	ENSDARG00000059900	53817569	53856799	upstream	-7111	6824	NearestStart	tbc1d9	5.47155	4.03424
1	53826549	53826732	184	01329 ENSDARG00000059900	01329	+	ENSDARG00000059900	53817569	53856799	inside	8980	8980	NearestStart	tbc1d9	3.17127	2.45876
1	53830188	53830358	171	01330 ENSDARG00000059900	01330	+	ENSDARG00000059900	53817569	53856799	inside	12619	12619	NearestStart	tbc1d9	3.04246	2.36138
1	53865760	53865921	162	01331 ENSDARG00000023151	01331	+	ENSDARG00000023151	53870145	53884605	upstream	-4385	4224	NearestStart	ucp1	3.39527	2.562
1	53870099	53870353	255	01332 ENSDARG00000023151	01332	+	ENSDARG00000023151	53870145	53884605	overlapStart	-46	46	NearestStart	ucp1	3.2259	2.49414
1	53896002	53896460	459	01333 ENSDARG00000085267	01333	+	ENSDARG00000085267	53883456	53883572	downstream	12546	12430	NearestStart	5S_rRNA	3.19828	2.47626
1	54101395	54102052	658	01339 ENSDARG00000079226	01339	+	ENSDARG00000079226	54106646	54121400	upstream	-5251	4594	NearestStart	CABZ01073641.1	3.00504	2.59091
1	54117921	54118753	833	01340 ENSDARG00000079226	01340	+	ENSDARG00000079226	54106646	54121400	inside	11275	2647	NearestStart	CABZ01073641.1	3.08123	2.40045
1	54134370	54135696	1327	01341 ENSDARG00000079226	01341	+	ENSDARG00000079226	54106646	54121400	downstream	27724	12970	NearestStart	CABZ01073641.1	3.97604	2.94793
1	54340805	54340973	169	01350 ENSDARG00000090845	01350	+	ENSDARG00000090845	54351454	54351568	upstream	-10649	10481	NearestStart	5S_rRNA	3.40557	2.61051
1	54417512	54417690	179	01351 ENSDARG00000074771	01351	+	ENSDARG00000074771	54409099	54430062	inside	8413	8413	NearestStart	crfb17	3.43808	2.63156
1	54489831	54490017	187	01354 ENSDARG00000010078	01354	+	ENSDARG00000010078	54485864	54508660	inside	3967	3967	NearestStart	nup133	4.00533	2.91369
1	54492798	54493275	478	01355 ENSDARG00000010078	01355	+	ENSDARG00000010078	54485864	54508660	inside	6934	6934	NearestStart	nup133	3.14485	2.44165
1	54513302	54513490	189	01356 ENSDARG00000036371	01356	+	ENSDARG00000036371	54512688	54520286	inside	614	614	NearestStart	acta1a	3.256	2.48515
1	54528988	54529400	413	01357 ENSDARG00000025325	01357	+	ENSDARG00000025325	54521738	54532906	inside	7250	3506	NearestStart	CCSAP (1 of 2)	3.38962	2.60018
1	54588950	54589172	223	01358 ENSDARG00000010791	01358	+	ENSDARG00000010791	54580211	54592934	inside	8739	3762	NearestStart	dla	3.12751	2.44913
1	54644074	54644248	175	01359 ENSDARG00000077790	01359	+	ENSDARG00000077790	54636220	54651493	inside	7854	7245	NearestStart	dcaf15	3.22384	2.75282
1	54646843	54647058	216	01360 ENSDARG00000077790	01360	+	ENSDARG00000077790	54636220	54651493	inside	10623	4435	NearestStart	dcaf15	3.50755	2.81016
1	54694279	54694451	173	01363 ENSDARG00000042881	01363	+	ENSDARG00000042881	54692628	54704622	inside	1651	1651	NearestStart	nthl1	3.35826	2.57987
1	54721319	54721484	166	01364 ENSDARG00000057669	01364	+	ENSDARG00000057669	54706627	54728998	inside	14692	7514	NearestStart	SLC9A3R2 (1 of 3)	3.80335	2.91509
1	54753026	54753391	366	01366 ENSDARG00000086415	01366	+	ENSDARG00000086415	54750009	54821473	inside	3017	3017	NearestStart	tsc2	3.37459	2.59297
1	54790198	54790411	214	01367 ENSDARG00000086415	01367	+	ENSDARG00000086415	54750009	54821473	inside	40189	31062	NearestStart	tsc2	3.24865	2.48069
1	54792961	54793268	308	01368 ENSDARG00000086415	01368	+	ENSDARG00000086415	54750009	54821473	inside	42952	28205	NearestStart	tsc2	3.91655	3.01824
1	54807977	54808255	279	01369 ENSDARG00000086415	01369	+	ENSDARG00000086415	54750009	54821473	inside	57968	13218	NearestStart	tsc2	3.25414	2.51244
1	54821271	54821542	272	01370 ENSDARG00000086415	01370	+	ENSDARG00000086415	54750009	54821473	overlapEnd	71262	69	NearestStart	tsc2	4.31891	3.34463
1	54829817	54830828	1012	01371 ENSDARG00000086415	01371	+	ENSDARG00000086415	54750009	54821473	downstream	79808	8344	NearestStart	tsc2	3.13185	2.43323
1	54836612	54837545	934	01372 ENSDARG00000086415	01372	+	ENSDARG00000086415	54750009	54821473	downstream	86603	15139	NearestStart	tsc2	3.39153	2.60141
1	55027399	55027682	284	01385 ENSDARG00000088096	01385	+	ENSDARG00000088096	55012685	55013167	downstream	14714	14232	NearestStart	CABZ01043829.1	3.22425	2.49373
1	55046551	55046763	213	01386 ENSDARG00000088096	01386	+	ENSDARG00000088096	55012685	55013167	downstream	33866	33384	NearestStart	CABZ01043829.1	3.36096	2.81971
1	55070469	55071177	709	01387 ENSDARG00000088096	01387	+	ENSDARG00000088096	55012685	55013167	downstream	57784	57302	NearestStart	CABZ01043829.1	3.25414	2.51244
1	55104170	55105106	937	01388 ENSDARG00000087290	01388	+	ENSDARG00000087290	55145764	55147442	upstream	-41594	40658	NearestStart	si:ch211-202h22.10	3.40705	2.58947
1	55107443	55107611	169	01389 ENSDARG00000087290	01389	+	ENSDARG00000087290	55145764	55147442	upstream	-38321	38153	NearestStart	si:ch211-202h22.10	3.85433	2.99078
1	55145536	55145702	167	01390 ENSDARG00000087290	01390	+	ENSDARG00000087290	55145764	55147442	upstream	-228	62	NearestStart	si:ch211-202h22.10	3.10252	2.47898
1	55173946	55174107	162	01393 ENSDARG00000078138	01393	+	ENSDARG00000078138	55177536	55188176	upstream	-3590	3429	NearestStart	si:ch211-202h22.8	3.1847	2.46746
1	55232381	55233028	648	01394 ENSDARG00000077721	01394	+	ENSDARG00000077721	55223065	55235466	inside	9316	2438	NearestStart	knop1	4.1	3.01214
1	55408430	55408597	168	01398 ENSDARG00000069264	01398	+	ENSDARG00000069264	55404962	55428911	inside	3468	3468	NearestStart	si:ch211-196h16.5	4.83714	3.31278
1	55495688	55496246	559	01401 ENSDARG00000089243	01401	+	ENSDARG00000089243	55487469	55498014	inside	8219	1768	NearestStart	r3hcc1l	3.31631	2.52174
1	55637599	55639467	1869	01411 ENSDARG00000069249	01411	+	ENSDARG00000069249	55634642	55649242	inside	2957	2957	NearestStart	aftpha	3.18036	2.4849
1	55681090	55681302	213	01412 ENSDARG00000031952	01412	+	ENSDARG00000031952	55677271	55684413	inside	3819	3111	NearestStart	mb	3.10253	2.44161
1	55862427	55862640	214	01417 ENSDARG00000088732	01417	+	ENSDARG00000088732	55879044	55879346	upstream	-16617	16404	NearestStart	BX284640.1	3.42876	2.58996
1	55869356	55869544	189	01418 ENSDARG00000088732	01418	+	ENSDARG00000088732	55879044	55879346	upstream	-9688	9500	NearestStart	BX284640.1	4.00026	3.20496
1	55920295	55920484	190	01419 ENSDARG00000086166	01419	+	ENSDARG00000086166	55888340	55893781	downstream	31955	26514	NearestStart	si:ch211-286b5.9	3.18443	2.52918
1	56093542	56093793	252	01420 ENSDARG00000096588	01420	+	ENSDARG00000096588	56103335	56114069	upstream	-9793	9542	NearestStart	si:dkey-9c18.6	3.1167	2.83332
1	56103129	56103290	162	01421 ENSDARG00000096588	01421	+	ENSDARG00000096588	56103335	56114069	upstream	-206	45	NearestStart	si:dkey-9c18.6	3.11625	2.4359
1	56197380	56197543	164	01422 ENSDARG00000079050	01422	+	ENSDARG00000079050	56202294	56208193	upstream	-4914	4751	NearestStart	si:ch73-268p17.1	6.79828	4.91677
1	56453125	56453917	793	01427 ENSDARG00000043713	01427	+	ENSDARG00000043713	56450237	56461094	inside	2888	2888	NearestStart	asf1bb	4.038	3.47664
1	56480869	56481962	1094	01428 ENSDARG00000016809	01428	+	ENSDARG00000016809	56466029	56495655	inside	14840	13693	NearestStart	prkacab	3.02189	2.49097
1	56491589	56491821	233	01429 ENSDARG00000016809	01429	+	ENSDARG00000016809	56466029	56495655	inside	25560	3834	NearestStart	prkacab	3.34286	2.5699
1	56599416	56599968	553	01432 ENSDARG00000083685	01432	+	ENSDARG00000083685	56604781	56604902	upstream	-5365	4813	NearestStart	5S_rRNA	5.20031	4.09179
1	56779939	56781880	1942	01436 ENSDARG00000087359	01436	+	ENSDARG00000087359	56776445	56813502	inside	3494	3494	NearestStart	c3b	3.10607	2.44392
1	56829091	56829253	163	01441 ENSDARG00000052207	01441	+	ENSDARG00000052207	56821384	56867340	inside	7707	7707	NearestStart	c3c	3.29773	2.54067
1	56834086	56834272	187	01442 ENSDARG00000052207	01442	+	ENSDARG00000052207	56821384	56867340	inside	12702	12702	NearestStart	c3c	3.32831	2.54067
1	56841432	56841621	190	01443 ENSDARG00000052207	01443	+	ENSDARG00000052207	56821384	56867340	inside	20048	20048	NearestStart	c3c	3.40557	2.61051
1	56995933	56996108	176	01448 ENSDARG00000063108	01448	+	ENSDARG00000063108	56993313	56995701	downstream	2620	232	NearestStart	CABZ01059392.1	3.06385	2.41625
1	57014346	57014525	180	01449 ENSDARG00000074069	01449	+	ENSDARG00000074069	57009534	57014641	inside	4812	116	NearestStart	zgc:171452	4.04309	3.27543
1	57030944	57031562	619	01450 ENSDARG00000074069	01450	+	ENSDARG00000074069	57009534	57014641	downstream	21410	16303	NearestStart	zgc:171452	3.1847	2.46746
1	57059137	57059330	194	01451 ENSDARG00000088906	01451	+	ENSDARG00000088906	57067052	57071882	upstream	-7915	7722	NearestStart	CABZ01059404.1	3.07996	2.52207
1	57295639	57295822	184	01457 ENSDARG00000073932	01457	+	ENSDARG00000073932	57301010	57318945	upstream	-5371	5188	NearestStart	CABZ01049362.1	3.36338	2.5503
1	57304489	57304657	169	01458 ENSDARG00000073932	01458	+	ENSDARG00000073932	57301010	57318945	inside	3479	3479	NearestStart	CABZ01049362.1	4.62054	3.31938
1	57306820	57307147	328	01459 ENSDARG00000073932	01459	+	ENSDARG00000073932	57301010	57318945	inside	5810	5810	NearestStart	CABZ01049362.1	3.83488	3.13435
1	57320863	57321029	167	01460 ENSDARG00000093082	01460	+	ENSDARG00000093082	57328804	57333153	upstream	-7941	7775	NearestStart	CABZ01049362.2	3.25414	2.51244
1	57344808	57345223	416	01461 ENSDARG00000094391	01461	+	ENSDARG00000094391	57351544	57355160	upstream	-6736	6321	NearestStart	si:ch211-1f22.3	3.0209	2.36138
1	57368553	57368736	184	01462 ENSDARG00000054655	01462	+	ENSDARG00000054655	57373246	57377691	upstream	-4693	4510	NearestStart	si:ch211-1f22.5	3.10252	2.47898
1	57369682	57369853	172	01463 ENSDARG00000054655	01463	+	ENSDARG00000054655	57373246	57377691	upstream	-3564	3393	NearestStart	si:ch211-1f22.5	3.14485	2.44165
1	58036091	58036827	737	01470 ENSDARG00000013525	01470	+	ENSDARG00000013525	58029343	58041628	inside	6748	4801	NearestStart	zgc:153650	3.0696	2.4916
1	58038248	58039084	837	01471 ENSDARG00000088451	01471	+	ENSDARG00000088451	58045570	58049102	upstream	-7322	6486	NearestStart	CABZ01058868.2	3.46551	2.62449
1	58042478	58043280	803	01472 ENSDARG00000088451	01472	+	ENSDARG00000088451	58045570	58049102	upstream	-3092	2290	NearestStart	CABZ01058868.2	3.40823	2.80754
1	58053788	58053960	173	01473 ENSDARG00000057850	01473	+	ENSDARG00000057850	58055210	58056356	upstream	-1422	1250	NearestStart	CABZ01058868.1	3.67172	2.88066
1	58115288	58115475	188	01474 ENSDARG00000070223	01474	+	ENSDARG00000070223	58120594	58123873	upstream	-5306	5119	NearestStart	CABZ01058865.2	3.13185	2.43323
1	58397459	58397659	201	01476 ENSDARG00000090985	01476	+	ENSDARG00000090985	58405379	58408963	upstream	-7920	7720	NearestStart	CABZ01034531.1	3.04303	2.50574
1	58409851	58410197	347	01477 ENSDARG00000090985	01477	+	ENSDARG00000090985	58405379	58408963	downstream	4472	888	NearestStart	CABZ01034531.1	3.06113	2.47819
1	58450762	58450934	173	01478 ENSDARG00000074334	01478	+	ENSDARG00000074334	58441849	58449718	downstream	8913	1044	NearestStart	si:dkey-1c7.1	3.3126	2.5503
1	58452311	58452987	677	01479 ENSDARG00000088556	01479	+	ENSDARG00000088556	58460908	58465872	upstream	-8597	7921	NearestStart	CD300LG (2 of 5)	3.14485	2.44165
1	58485208	58485463	256	01480 ENSDARG00000088781	01480	+	ENSDARG00000088781	58482375	58483019	downstream	2833	2189	NearestStart	CD300LG (3 of 5)	3.95379	3.31892
1	58570073	58570244	172	01482 ENSDARG00000092358	01482	+	ENSDARG00000092358	58613859	58617962	upstream	-43786	43615	NearestStart	si:ch211-114l13.11	3.34481	2.91102
1	58669878	58670048	171	01483 ENSDARG00000088019	01483	+	ENSDARG00000088019	58668193	58677395	inside	1685	1685	NearestStart	si:ch211-114l13.12	4.85528	3.47358
1	58757986	58758168	183	01484 ENSDARG00000078246	01484	+	ENSDARG00000078246	58752479	58763086	inside	5507	4918	NearestStart	si:ch211-114l13.4	4.1295	2.95824
1	58919722	58919883	162	01486 ENSDARG00000093975	01486	+	ENSDARG00000093975	58914912	58924490	inside	4810	4607	NearestStart	si:dkey-222h21.9	4.87079	3.65472
1	59210179	59210906	728	01490 ENSDARG00000075089	01490	+	ENSDARG00000075089	59215522	59226431	upstream	-5343	4616	NearestStart	CD97 (2 of 4)	4.22419	3.26446
1	59213200	59213380	181	01491 ENSDARG00000075089	01491	+	ENSDARG00000075089	59215522	59226431	upstream	-2322	2142	NearestStart	CD97 (2 of 4)	3.91808	3.23672
1	59230799	59231231	433	01492 ENSDARG00000038352	01492	+	ENSDARG00000038352	59228259	59245729	inside	2540	2540	NearestStart	slc27a1b	3.2259	2.49414
1	59563945	59564129	185	01497 ENSDARG00000087266	01497	+	ENSDARG00000087266	59563310	59565679	inside	635	635	NearestStart	TRIM14 (7 of 17)	3.05206	2.60117
1	59980857	59981609	753	01510 ENSDARG00000090586	01510	+	ENSDARG00000090586	59980601	59981744	inside	256	135	NearestStart	SP6	3.00175	2.47696
1	59994419	59994607	189	01511 ENSDARG00000040126	01511	+	ENSDARG00000040126	59998110	60060115	upstream	-3691	3503	NearestStart	CABZ01043370.1	4.98541	3.45918
1	60032409	60033272	864	01513 ENSDARG00000052134	01513	+	ENSDARG00000052134	60031624	60033162	overlapEnd	785	110	NearestStart	eri2	3.28635	2.76551
1	60043354	60046539	3186	01514 ENSDARG00000045625	01514	+	ENSDARG00000045625	60036456	60040027	downstream	6898	3327	NearestStart	thumpd1	3.26851	2.52174
1	60047189	60047776	588	01515 ENSDARG00000045625	01515	+	ENSDARG00000045625	60036456	60040027	downstream	10733	7162	NearestStart	thumpd1	3.01564	2.60674
1	60136030	60137106	1077	01519 ENSDARG00000086260	01519	+	ENSDARG00000086260	60193003	60194320	upstream	-56973	55897	NearestStart	CABZ01052573.1	3.07843	2.7234
1	60138171	60138335	165	01520 ENSDARG00000086260	01520	+	ENSDARG00000086260	60193003	60194320	upstream	-54832	54668	NearestStart	CABZ01052573.1	3.15589	2.48717
1	60152460	60153189	730	01521 ENSDARG00000086260	01521	+	ENSDARG00000086260	60193003	60194320	upstream	-40543	39814	NearestStart	CABZ01052573.1	6.40561	4.13535
1	60159336	60159541	206	01522 ENSDARG00000086260	01522	+	ENSDARG00000086260	60193003	60194320	upstream	-33667	33462	NearestStart	CABZ01052573.1	3.25491	2.50453
1	60174233	60174412	180	01523 ENSDARG00000086260	01523	+	ENSDARG00000086260	60193003	60194320	upstream	-18770	18591	NearestStart	CABZ01052573.1	3.29773	2.54067
1	60178294	60178455	162	01524 ENSDARG00000086260	01524	+	ENSDARG00000086260	60193003	60194320	upstream	-14709	14548	NearestStart	CABZ01052573.1	3.3126	2.5503
1	60179459	60179626	168	01525 ENSDARG00000086260	01525	+	ENSDARG00000086260	60193003	60194320	upstream	-13544	13377	NearestStart	CABZ01052573.1	3.14485	2.44165
1	60187903	60188070	168	01526 ENSDARG00000086260	01526	+	ENSDARG00000086260	60193003	60194320	upstream	-5100	4933	NearestStart	CABZ01052573.1	3.20773	2.50814
1	60212236	60212411	176	01527 ENSDARG00000045627	01527	+	ENSDARG00000045627	60208634	60218577	inside	3602	3602	NearestStart	cyp3a65	5.45284	3.74078
1	60310915	60312140	1226	01531 ENSDARG00000042558	01531	+	ENSDARG00000042558	60313792	60320004	upstream	-2877	1652	NearestStart	zgc:63691	3.42717	2.61051
1	60322099	60322462	364	01532 ENSDARG00000089073	01532	+	ENSDARG00000089073	60320186	60331960	inside	1913	1913	NearestStart	akap8l	3.25949	2.5159
1	60324573	60325441	869	01533 ENSDARG00000089073	01533	+	ENSDARG00000089073	60320186	60331960	inside	4387	4387	NearestStart	akap8l	3.35542	2.54547
1	60328494	60329132	639	01534 ENSDARG00000089073	01534	+	ENSDARG00000089073	60320186	60331960	inside	8308	2828	NearestStart	akap8l	3.23994	2.50324
1	79695	81004	1310	00004 ENSDARG00000041589	00004	-	ENSDARG00000041589	74985	80899	overlapEnd	1204	105	NearestStart	adprhl1	3.24392	2.56599
1	86663	86855	193	00005 ENSDARG00000041592	00005	-	ENSDARG00000041592	82875	89602	inside	2939	2747	NearestStart	dcun1d2b	3.42173	2.62097
1	198007	198799	793	00008 ENSDARG00000007804	00008	-	ENSDARG00000007804	187475	213136	inside	15129	10532	NearestStart	gas6	4.35935	3.17059
1	236194	236410	217	00009 ENSDARG00000068261	00009	-	ENSDARG00000068261	217983	228857	downstream	-7337	7337	NearestStart	pros1	3.26468	2.58694
1	333219	333609	391	00011 ENSDARG00000078878	00011	-	ENSDARG00000078878	318471	336862	inside	3643	3253	NearestStart	METTL21C (2 of 2)	4.26343	3.09341
1	349125	349468	344	00012 ENSDARG00000016343	00012	-	ENSDARG00000016343	340910	346622	downstream	-2503	2503	NearestStart	zgc:92518	3.83316	3.11549
1	352784	353001	218	00013 ENSDARG00000016343	00013	-	ENSDARG00000016343	340910	346622	downstream	-6162	6162	NearestStart	zgc:92518	3.17127	2.45876
1	353872	354783	912	00014 ENSDARG00000016343	00014	-	ENSDARG00000016343	340910	346622	downstream	-7250	7250	NearestStart	zgc:92518	3.40557	2.61051
1	378559	378760	202	00017 ENSDARG00000023678	00017	-	ENSDARG00000023678	348782	368977	downstream	-9582	9582	NearestStart	ercc5	3.47138	2.65313
1	433405	433593	189	00018 ENSDARG00000058991	00018	-	ENSDARG00000058991	426972	432957	downstream	-448	448	NearestStart	CU571081.1	3.13213	2.43846
1	502834	503480	647	00020 ENSDARG00000059036	00020	-	ENSDARG00000059036	496071	508054	inside	5220	4574	NearestStart	appa	3.42173	2.62097
1	504874	505098	225	00021 ENSDARG00000059036	00021	-	ENSDARG00000059036	496071	508054	inside	3180	2956	NearestStart	appa	3.45463	2.64228
1	577694	577968	275	00022 ENSDARG00000040546	00022	-	ENSDARG00000040546	576789	579428	inside	1734	905	NearestStart	C1H11orf73	3.32764	2.56004
1	639121	640135	1015	00025 ENSDARG00000089353	00025	-	ENSDARG00000089353	642738	644549	upstream	5428	2603	NearestStart	wu:fj30f06	3.28304	2.53115
1	640806	641084	279	00026 ENSDARG00000089353	00026	-	ENSDARG00000089353	642738	644549	upstream	3743	1654	NearestStart	wu:fj30f06	3.78954	3.12665
1	698677	698851	175	00028 ENSDARG00000079732	00028	-	ENSDARG00000079732	683992	706241	inside	7564	7390	NearestStart	SON	3.21201	2.48515
1	712659	712907	249	00029 ENSDARG00000079732	00029	-	ENSDARG00000079732	683992	706241	downstream	-6418	6418	NearestStart	SON	3.81944	3.20166
1	720559	720730	172	00030 ENSDARG00000079732	00030	-	ENSDARG00000079732	683992	706241	downstream	-14318	14318	NearestStart	SON	3.12586	2.5099
1	735694	735932	239	00031 ENSDARG00000079732	00031	-	ENSDARG00000079732	683992	706241	downstream	-29453	29453	NearestStart	SON	3.45402	2.61747
1	996567	997594	1028	00046 ENSDARG00000051855	00046	-	ENSDARG00000051855	989727	1015830	inside	19263	6840	NearestStart	gart	3.28304	2.53115
1	1012705	1014102	1398	00047 ENSDARG00000051855	00047	-	ENSDARG00000051855	989727	1015830	inside	3125	1728	NearestStart	gart	5.0965	3.57488
1	1026854	1027088	235	00048 ENSDARG00000051855	00048	-	ENSDARG00000051855	989727	1015830	downstream	-11024	11024	NearestStart	gart	3.19828	2.47626
1	1028965	1029917	953	00049 ENSDARG00000051855	00049	-	ENSDARG00000051855	989727	1015830	downstream	-13135	13135	NearestStart	gart	3.13185	2.43323
1	1174228	1174465	238	00052 ENSDARG00000087646	00052	-	ENSDARG00000087646	1088740	1093175	downstream	-81053	81053	NearestStart	RUNX1 (2 of 2)	3.29773	2.54067
1	1327878	1328063	186	00058 ENSDARG00000001009	00058	-	ENSDARG00000001009	1318859	1331666	inside	3788	3603	NearestStart	CLIC6	3.03272	2.36903
1	1366394	1366580	187	00059 ENSDARG00000001009	00059	-	ENSDARG00000001009	1318859	1331666	downstream	-34728	34728	NearestStart	CLIC6	3.28606	2.56187
1	1378275	1378446	172	00060 ENSDARG00000001009	00060	-	ENSDARG00000001009	1318859	1331666	downstream	-46609	46609	NearestStart	CLIC6	3.40557	2.61051
1	2078022	2078988	967	00087 ENSDARG00000095179	00087	-	ENSDARG00000095179	2088423	2091040	upstream	13018	9435	NearestStart	si:ch211-235f1.3	3.26851	2.52174
1	2086655	2087999	1345	00088 ENSDARG00000095179	00088	-	ENSDARG00000095179	2088423	2091040	upstream	4385	424	NearestStart	si:ch211-235f1.3	3.06891	2.39247
1	2123734	2123905	172	00089 ENSDARG00000095179	00089	-	ENSDARG00000095179	2088423	2091040	downstream	-32694	32694	NearestStart	si:ch211-235f1.3	3.22288	2.47626
1	2193016	2193248	233	00091 ENSDARG00000038248	00091	-	ENSDARG00000038248	2206926	2209960	upstream	16944	13678	NearestStart	ggact.2	3.25414	2.51244
1	2216559	2216727	169	00092 ENSDARG00000070581	00092	-	ENSDARG00000070581	2210880	2214332	downstream	-2227	2227	NearestStart	ggact.1	3.59997	2.77263
1	2246466	2246691	226	00093 ENSDARG00000070581	00093	-	ENSDARG00000070581	2210880	2214332	downstream	-32134	32134	NearestStart	ggact.1	3.4756	2.75916
1	2266870	2267085	216	00094 ENSDARG00000070581	00094	-	ENSDARG00000070581	2210880	2214332	downstream	-52538	52538	NearestStart	ggact.1	3.2336	2.56625
1	2297929	2298113	185	00095 ENSDARG00000070581	00095	-	ENSDARG00000070581	2210880	2214332	downstream	-83597	83597	NearestStart	ggact.1	3.06177	2.45185
1	2313803	2314086	284	00096 ENSDARG00000070581	00096	-	ENSDARG00000070581	2210880	2214332	downstream	-99471	99471	NearestStart	ggact.1	3.07926	2.42528
1	2538394	2538583	190	00104 ENSDARG00000096559	00104	-	ENSDARG00000096559	2461390	2471061	downstream	-67333	67333	NearestStart	si:ch73-271a5.1	4.5919	3.31267
1	2542088	2542272	185	00105 ENSDARG00000096559	00105	-	ENSDARG00000096559	2461390	2471061	downstream	-71027	71027	NearestStart	si:ch73-271a5.1	3.15615	2.47674
1	3534963	3535139	177	00125 ENSDARG00000087467	00125	-	ENSDARG00000087467	3427787	3479522	downstream	-55441	55441	NearestStart	SLITRK6	3.70285	2.7695
1	3543448	3543615	168	00126 ENSDARG00000087467	00126	-	ENSDARG00000087467	3427787	3479522	downstream	-63926	63926	NearestStart	SLITRK6	3.13185	2.43323
1	3663573	3663744	172	00127 ENSDARG00000087467	00127	-	ENSDARG00000087467	3427787	3479522	downstream	-184051	184051	NearestStart	SLITRK6	5.46237	3.94699
1	3675232	3675395	164	00128 ENSDARG00000087467	00128	-	ENSDARG00000087467	3427787	3479522	downstream	-195710	195710	NearestStart	SLITRK6	3.14883	2.40313
1	3718367	3718532	166	00129 ENSDARG00000087467	00129	-	ENSDARG00000087467	3427787	3479522	downstream	-238845	238845	NearestStart	SLITRK6	6.24831	4.17792
1	3770960	3771172	213	00130 ENSDARG00000082581	00130	-	ENSDARG00000082581	3980723	3980840	upstream	209880	209551	NearestStart	5S_rRNA	3.38962	2.60018
1	3818292	3818462	171	00131 ENSDARG00000082581	00131	-	ENSDARG00000082581	3980723	3980840	upstream	162548	162261	NearestStart	5S_rRNA	3.34286	2.5699
1	3831683	3831845	163	00132 ENSDARG00000082581	00132	-	ENSDARG00000082581	3980723	3980840	upstream	149157	148878	NearestStart	5S_rRNA	3.12995	2.68093
1	3853678	3854591	914	00133 ENSDARG00000082581	00133	-	ENSDARG00000082581	3980723	3980840	upstream	127162	126132	NearestStart	5S_rRNA	3.37385	2.58996
1	3870673	3871292	620	00134 ENSDARG00000082581	00134	-	ENSDARG00000082581	3980723	3980840	upstream	110167	109431	NearestStart	5S_rRNA	3.42173	2.62097
1	4238777	4238961	185	00137 ENSDARG00000033928	00137	-	ENSDARG00000033928	4243643	4283906	upstream	45129	4682	NearestStart	ndfip2	3.20587	2.77194
1	4243484	4244862	1379	00138 ENSDARG00000033928	00138	-	ENSDARG00000033928	4243643	4283906	overlapStart	40422	159	NearestStart	ndfip2	3.11949	2.50556
1	4253618	4253801	184	00139 ENSDARG00000033928	00139	-	ENSDARG00000033928	4243643	4283906	inside	30288	9975	NearestStart	ndfip2	7.04601	4.58961
1	4258125	4258297	173	00140 ENSDARG00000033928	00140	-	ENSDARG00000033928	4243643	4283906	inside	25781	14482	NearestStart	ndfip2	3.28304	2.53115
1	4397850	4398017	168	00144 ENSDARG00000006526	00144	-	ENSDARG00000006526	4393282	4432219	inside	34369	4568	NearestStart	fn1b	3.36118	2.94308
1	4502011	4502213	203	00149 ENSDARG00000096546	00149	-	ENSDARG00000096546	4495204	4529808	inside	27797	6807	NearestStart	nrp2a	4.08872	3.04466
1	4503367	4504434	1068	00150 ENSDARG00000096546	00150	-	ENSDARG00000096546	4495204	4529808	inside	26441	8163	NearestStart	nrp2a	3.15031	2.90776
1	4536943	4537679	737	00151 ENSDARG00000096546	00151	-	ENSDARG00000096546	4495204	4529808	downstream	-7135	7135	NearestStart	nrp2a	3.03272	2.36903
1	4565473	4565664	192	00152 ENSDARG00000031622	00152	-	ENSDARG00000031622	4497088	4565764	inside	291	100	NearestStart		3.39947	2.60899
1	4769452	4769736	285	00157 ENSDARG00000067785	00157	-	ENSDARG00000067785	4670972	4855754	inside	86302	86018	NearestStart	PARD3B (2 of 3)	3.26391	2.94301
1	4900819	4901187	369	00158 ENSDARG00000067785	00158	-	ENSDARG00000067785	4670972	4855754	downstream	-45065	45065	NearestStart	PARD3B (2 of 3)	3.08123	2.40045
1	5292516	5293078	563	00168 ENSDARG00000085378	00168	-	ENSDARG00000085378	5316612	5316727	upstream	24211	23534	NearestStart	5S_rRNA	3.43808	2.63156
1	5323976	5324512	537	00169 ENSDARG00000085378	00169	-	ENSDARG00000085378	5316612	5316727	downstream	-7249	7249	NearestStart	5S_rRNA	3.45677	2.76934
1	5334731	5334911	181	00170 ENSDARG00000085378	00170	-	ENSDARG00000085378	5316612	5316727	downstream	-18004	18004	NearestStart	5S_rRNA	3.02657	2.35632
1	5362673	5362839	167	00171 ENSDARG00000073857	00171	-	ENSDARG00000073857	5266759	5357592	downstream	-5081	5081	NearestStart	klf7a	3.26851	2.52174
1	6083155	6083349	195	00181 ENSDARG00000082651	00181	-	ENSDARG00000082651	6024442	6024546	downstream	-58609	58609	NearestStart	U6	3.42173	2.62097
1	6089708	6090483	776	00182 ENSDARG00000082651	00182	-	ENSDARG00000082651	6024442	6024546	downstream	-65162	65162	NearestStart	U6	3.45463	2.64228
1	6091244	6091424	181	00183 ENSDARG00000082651	00183	-	ENSDARG00000082651	6024442	6024546	downstream	-66698	66698	NearestStart	U6	3.26376	2.51867
1	6143470	6143639	170	00184 ENSDARG00000082651	00184	-	ENSDARG00000082651	6024442	6024546	downstream	-118924	118924	NearestStart	U6	3.43808	2.63156
1	6154619	6155287	669	00185 ENSDARG00000089167	00185	-	ENSDARG00000089167	6216187	6280448	upstream	125829	60900	NearestStart	ERBB4 (4 of 4)	3.37385	2.58996
1	6176681	6176846	166	00186 ENSDARG00000089167	00186	-	ENSDARG00000089167	6216187	6280448	upstream	103767	39341	NearestStart	ERBB4 (4 of 4)	4.54749	3.28554
1	6197017	6197195	179	00187 ENSDARG00000089167	00187	-	ENSDARG00000089167	6216187	6280448	upstream	83431	18992	NearestStart	ERBB4 (4 of 4)	3.67558	2.83518
1	6231802	6231970	169	00188 ENSDARG00000089167	00188	-	ENSDARG00000089167	6216187	6280448	inside	48646	15615	NearestStart	ERBB4 (4 of 4)	7.97482	5.06306
1	6237116	6237365	250	00189 ENSDARG00000089167	00189	-	ENSDARG00000089167	6216187	6280448	inside	43332	20929	NearestStart	ERBB4 (4 of 4)	4.01492	2.99262
1	6242087	6242253	167	00190 ENSDARG00000089167	00190	-	ENSDARG00000089167	6216187	6280448	inside	38361	25900	NearestStart	ERBB4 (4 of 4)	3.11899	2.42491
1	6260141	6260330	190	00191 ENSDARG00000089167	00191	-	ENSDARG00000089167	6216187	6280448	inside	20307	20118	NearestStart	ERBB4 (4 of 4)	3.10319	2.40313
1	6495232	6495524	293	00194 ENSDARG00000037713	00194	-	ENSDARG00000037713	6497301	6501557	upstream	6325	1777	NearestStart	pcnp	3.99029	3.04415
1	7076122	7076314	193	00201 ENSDARG00000020489	00201	-	ENSDARG00000020489	7049573	7088804	inside	12682	12490	NearestStart	CASKIN1 (1 of 2)	3.40557	2.61051
1	7099557	7099985	429	00202 ENSDARG00000020489	00202	-	ENSDARG00000020489	7049573	7088804	downstream	-10753	10753	NearestStart	CASKIN1 (1 of 2)	3.00953	2.41707
1	7110286	7110474	189	00203 ENSDARG00000020489	00203	-	ENSDARG00000020489	7049573	7088804	downstream	-21482	21482	NearestStart	CASKIN1 (1 of 2)	3.56153	2.70367
1	7219561	7219758	198	00206 ENSDARG00000022668	00206	-	ENSDARG00000022668	7192320	7219398	downstream	-163	163	NearestStart	grapb	3.04169	2.47275
1	7242613	7242784	172	00207 ENSDARG00000022668	00207	-	ENSDARG00000022668	7192320	7219398	downstream	-23215	23215	NearestStart	grapb	3.93566	2.97959
1	7268358	7268521	164	00208 ENSDARG00000022668	00208	-	ENSDARG00000022668	7192320	7219398	downstream	-48960	48960	NearestStart	grapb	3.02866	2.49589
1	7272385	7274243	1859	00209 ENSDARG00000022668	00209	-	ENSDARG00000022668	7192320	7219398	downstream	-52987	52987	NearestStart	grapb	3.05001	2.49802
1	7298346	7298735	390	00210 ENSDARG00000022668	00210	-	ENSDARG00000022668	7192320	7219398	downstream	-78948	78948	NearestStart	grapb	3.10047	2.65818
1	7461012	7461612	601	00214 ENSDARG00000025034	00214	-	ENSDARG00000025034	7492067	7504845	upstream	43833	30455	NearestStart	syngr3b	3.36847	3.0514
1	7479268	7480056	789	00215 ENSDARG00000025034	00215	-	ENSDARG00000025034	7492067	7504845	upstream	25577	12011	NearestStart	syngr3b	4.43713	3.33674
1	7484480	7484921	442	00216 ENSDARG00000025034	00216	-	ENSDARG00000025034	7492067	7504845	upstream	20365	7146	NearestStart	syngr3b	3.24001	2.51086
1	7489915	7490149	235	00217 ENSDARG00000025034	00217	-	ENSDARG00000025034	7492067	7504845	upstream	14930	1918	NearestStart	syngr3b	3.36795	2.78168
1	7498373	7498638	266	00218 ENSDARG00000025034	00218	-	ENSDARG00000025034	7492067	7504845	inside	6472	6207	NearestStart	syngr3b	3.05748	2.59706
1	7584840	7587102	2263	00219 ENSDARG00000096583	00219	-	ENSDARG00000096583	7583088	7586150	overlapEnd	1310	952	NearestStart	si:ch211-201p7.9	3.99117	3.29792
1	7896806	7897074	269	00228 ENSDARG00000070543	00228	-	ENSDARG00000070543	7839804	7993986	inside	97180	57002	NearestStart	grin2ab	3.42173	2.62097
1	7952419	7952591	173	00229 ENSDARG00000070543	00229	-	ENSDARG00000070543	7839804	7993986	inside	41567	41395	NearestStart	grin2ab	3.17797	2.4631
1	7964974	7965710	737	00230 ENSDARG00000070543	00230	-	ENSDARG00000070543	7839804	7993986	inside	29012	28276	NearestStart	grin2ab	5.75895	4.1035
1	8307530	8307704	175	00237 ENSDARG00000024740	00237	-	ENSDARG00000024740	8303165	8304091	downstream	-3439	3439	NearestStart	gng13a	3.98989	3.09116
1	8310335	8310524	190	00238 ENSDARG00000024740	00238	-	ENSDARG00000024740	8303165	8304091	downstream	-6244	6244	NearestStart	gng13a	3.13185	2.43323
1	8311185	8311430	246	00239 ENSDARG00000024740	00239	-	ENSDARG00000024740	8303165	8304091	downstream	-7094	7094	NearestStart	gng13a	3.3126	2.5503
1	8334734	8335925	1192	00240 ENSDARG00000058445	00240	-	ENSDARG00000058445	8311012	8326027	downstream	-8707	8707	NearestStart	PDILT	3.25658	2.51654
1	8337898	8338118	221	00241 ENSDARG00000058445	00241	-	ENSDARG00000058445	8311012	8326027	downstream	-11871	11871	NearestStart	PDILT	3.4805	2.83539
1	8508219	8508388	170	00242 ENSDARG00000017834	00242	-	ENSDARG00000017834	8535844	8562298	upstream	54079	27456	NearestStart	micall2b	3.29773	2.54067
1	8510940	8511124	185	00243 ENSDARG00000017834	00243	-	ENSDARG00000017834	8535844	8562298	upstream	51358	24720	NearestStart	micall2b	3.21201	2.48515
1	8528108	8528276	169	00244 ENSDARG00000017834	00244	-	ENSDARG00000017834	8535844	8562298	upstream	34190	7568	NearestStart	micall2b	3.26558	2.66175
1	8580321	8580495	175	00245 ENSDARG00000017834	00245	-	ENSDARG00000017834	8535844	8562298	downstream	-18023	18023	NearestStart	micall2b	3.01445	2.48617
1	8581470	8581635	166	00246 ENSDARG00000074282	00246	-	ENSDARG00000074282	8577463	8599643	inside	18173	4007	NearestStart	CU914772.1	3.18939	2.60427
1	8604687	8604860	174	00247 ENSDARG00000074282	00247	-	ENSDARG00000074282	8577463	8599643	downstream	-5044	5044	NearestStart	CU914772.1	3.37385	2.58996
1	8667495	8668680	1186	00248 ENSDARG00000057612	00248	-	ENSDARG00000057612	8707081	8728780	upstream	61285	38401	NearestStart		3.16737	2.53601
1	8867195	8867366	172	00252 ENSDARG00000033852	00252	-	ENSDARG00000033852	8815454	8934592	inside	67397	51741	NearestStart	mad1l1	4.06012	3.4324
1	8869242	8869492	251	00253 ENSDARG00000033852	00253	-	ENSDARG00000033852	8815454	8934592	inside	65350	53788	NearestStart	mad1l1	3.53895	2.90263
1	8926859	8927395	537	00254 ENSDARG00000033852	00254	-	ENSDARG00000033852	8815454	8934592	inside	7733	7197	NearestStart	mad1l1	3.04094	2.46268
1	8949462	8951720	2259	00256 ENSDARG00000037652	00256	-	ENSDARG00000037652	8949379	8961410	inside	11948	83	NearestStart	C1H7orf26	3.15799	2.45016
1	9125342	9125528	187	00262 ENSDARG00000037647	00262	-	ENSDARG00000037647	9113528	9124598	downstream	-744	744	NearestStart	rnf175	6.02073	4.06814
1	9142053	9142280	228	00264 ENSDARG00000020741	00264	-	ENSDARG00000020741	9139585	9147623	inside	5570	2468	NearestStart	fga	3.34286	2.5699
1	9143230	9143394	165	00265 ENSDARG00000020741	00265	-	ENSDARG00000020741	9139585	9147623	inside	4393	3645	NearestStart	fga	3.70995	2.78738
1	9616522	9616699	178	00271 ENSDARG00000070512	00271	-	ENSDARG00000070512	9638795	9649733	upstream	33211	22096	NearestStart	tnrc5	3.3126	2.5503
1	9638328	9638500	173	00272 ENSDARG00000070512	00272	-	ENSDARG00000070512	9638795	9649733	upstream	11405	295	NearestStart	tnrc5	4.63733	3.34042
1	9655947	9656112	166	00273 ENSDARG00000070512	00273	-	ENSDARG00000070512	9638795	9649733	downstream	-6214	6214	NearestStart	tnrc5	3.14485	2.44165
1	9658758	9658928	171	00274 ENSDARG00000070512	00274	-	ENSDARG00000070512	9638795	9649733	downstream	-9025	9025	NearestStart	tnrc5	3.0968	2.44141
1	9663015	9663859	845	00275 ENSDARG00000070512	00275	-	ENSDARG00000070512	9638795	9649733	downstream	-13282	13282	NearestStart	tnrc5	3.15799	2.45016
1	9691906	9692068	163	00276 ENSDARG00000070512	00276	-	ENSDARG00000070512	9638795	9649733	downstream	-42173	42173	NearestStart	tnrc5	3.35468	2.55678
1	9699131	9700703	1573	00277 ENSDARG00000070512	00277	-	ENSDARG00000070512	9638795	9649733	downstream	-49398	49398	NearestStart	tnrc5	3.0766	2.42461
1	9702564	9702726	163	00278 ENSDARG00000070512	00278	-	ENSDARG00000070512	9638795	9649733	downstream	-52831	52831	NearestStart	tnrc5	3.54207	2.69451
1	9822458	9823232	775	00279 ENSDARG00000070502	00279	-	ENSDARG00000070502	9818786	9823408	inside	950	176	NearestStart	sc:d0661	3.44263	2.61051
1	9974967	9975144	178	00284 ENSDARG00000087107	00284	-	ENSDARG00000087107	9959773	9982728	inside	7761	7584	NearestStart	si:ch73-222h13.1	3.40557	2.61051
1	10018270	10018460	191	00285 ENSDARG00000096495	00285	-	ENSDARG00000096495	9993396	10005135	downstream	-13135	13135	NearestStart	crfb15	3.80911	2.84027
1	10064493	10064940	448	00286 ENSDARG00000084839	00286	-	ENSDARG00000084839	10053668	10053792	downstream	-10701	10701	NearestStart	5S_rRNA	3.35826	2.57987
1	10092132	10092349	218	00287 ENSDARG00000084839	00287	-	ENSDARG00000084839	10053668	10053792	downstream	-38340	38340	NearestStart	5S_rRNA	3.18835	2.53613
1	10106076	10106250	175	00288 ENSDARG00000084839	00288	-	ENSDARG00000084839	10053668	10053792	downstream	-52284	52284	NearestStart	5S_rRNA	3.81478	3.12077
1	10117246	10117440	195	00289 ENSDARG00000084839	00289	-	ENSDARG00000084839	10053668	10053792	downstream	-63454	63454	NearestStart	5S_rRNA	3.14469	2.50706
1	10144711	10144873	163	00290 ENSDARG00000084839	00290	-	ENSDARG00000084839	10053668	10053792	downstream	-90919	90919	NearestStart	5S_rRNA	3.23994	2.50324
1	10154648	10154822	175	00291 ENSDARG00000084839	00291	-	ENSDARG00000084839	10053668	10053792	downstream	-100856	100856	NearestStart	5S_rRNA	3.15799	2.45016
1	10155651	10155870	220	00292 ENSDARG00000084839	00292	-	ENSDARG00000084839	10053668	10053792	downstream	-101859	101859	NearestStart	5S_rRNA	4.57913	3.65859
1	10181071	10182537	1467	00293 ENSDARG00000008487	00293	-	ENSDARG00000008487	10008204	10258954	inside	77883	76417	NearestStart	dmd	3.56575	3.02804
1	10195448	10195630	183	00294 ENSDARG00000008487	00294	-	ENSDARG00000008487	10008204	10258954	inside	63506	63324	NearestStart	dmd	3.17127	2.45876
1	10207987	10208155	169	00295 ENSDARG00000008487	00295	-	ENSDARG00000008487	10008204	10258954	inside	50967	50799	NearestStart	dmd	3.62374	2.72116
1	10457990	10459062	1073	00301 ENSDARG00000062854	00301	-	ENSDARG00000062854	10308297	10556009	inside	98019	96947	NearestStart	sdk1b	3.26206	2.5002
1	10471582	10471743	162	00302 ENSDARG00000062854	00302	-	ENSDARG00000062854	10308297	10556009	inside	84427	84266	NearestStart	sdk1b	3.13051	2.6584
1	10496716	10496885	170	00303 ENSDARG00000062854	00303	-	ENSDARG00000062854	10308297	10556009	inside	59293	59124	NearestStart	sdk1b	3.28304	2.53115
1	10711178	10711364	187	00308 ENSDARG00000092242	00308	-	ENSDARG00000092242	10776921	10777952	upstream	66774	65557	NearestStart	CHST12 (4 of 7)	3.37931	2.93996
1	10713941	10714395	455	00309 ENSDARG00000092242	00309	-	ENSDARG00000092242	10776921	10777952	upstream	64011	62526	NearestStart	CHST12 (4 of 7)	4.37955	3.05184
1	10764312	10764535	224	00310 ENSDARG00000092242	00310	-	ENSDARG00000092242	10776921	10777952	upstream	13640	12386	NearestStart	CHST12 (4 of 7)	3.32935	2.71852
1	10830413	10830606	194	00311 ENSDARG00000094981	00311	-	ENSDARG00000094981	10822605	10823555	downstream	-6858	6858	NearestStart	CHST12 (6 of 7)	3.13185	2.43323
1	10939169	10939331	163	00314 ENSDARG00000037621	00314	-	ENSDARG00000037621	10957101	10958420	upstream	19251	17770	NearestStart	BX569778.1	4.66182	3.64813
1	10957200	10958672	1473	00315 ENSDARG00000037621	00315	-	ENSDARG00000037621	10957101	10958420	overlapEnd	1220	99	NearestStart	BX569778.1	3.13185	2.43323
1	10991322	10991491	170	00316 ENSDARG00000037621	00316	-	ENSDARG00000037621	10957101	10958420	downstream	-32902	32902	NearestStart	BX569778.1	3.46632	2.9873
1	11004495	11004765	271	00317 ENSDARG00000007678	00317	-	ENSDARG00000007678	10962667	11031476	inside	26981	26711	NearestStart	ttyh3b	4.21175	3.42271
1	11034758	11035692	935	00318 ENSDARG00000007678	00318	-	ENSDARG00000007678	10962667	11031476	downstream	-3282	3282	NearestStart	ttyh3b	3.2336	2.56625
1	11262890	11263056	167	00320 ENSDARG00000042988	00320	-	ENSDARG00000042988	11245714	11280431	inside	17541	17176	NearestStart	SLC24A2 (1 of 2)	3.35826	2.57987
1	11275126	11275336	211	00321 ENSDARG00000042988	00321	-	ENSDARG00000042988	11245714	11280431	inside	5305	5095	NearestStart	SLC24A2 (1 of 2)	3.25414	2.51244
1	11276258	11276503	246	00322 ENSDARG00000042988	00322	-	ENSDARG00000042988	11245714	11280431	inside	4173	3928	NearestStart	SLC24A2 (1 of 2)	3.75032	2.80495
1	11560340	11560996	657	00326 ENSDARG00000018997	00326	-	ENSDARG00000018997	11559351	11574952	inside	14612	989	NearestStart	cplx2l	4.42047	3.16301
1	11724501	11724683	183	00331 ENSDARG00000057248	00331	-	ENSDARG00000057248	11660587	11693389	downstream	-31112	31112	NearestStart	sclt1	3.12522	2.4575
1	12140214	12140382	169	00341 ENSDARG00000054274	00341	-	ENSDARG00000054274	12093416	12128586	downstream	-11628	11628	NearestStart	pcdh10a	3.26851	2.52174
1	12146440	12146828	389	00342 ENSDARG00000089805	00342	-	ENSDARG00000089805	12145910	12155872	inside	9432	530	NearestStart	pcdh18a	6.61661	4.41317
1	12581442	12581603	162	00345 ENSDARG00000083832	00345	-	ENSDARG00000083832	12667675	12667791	upstream	86349	86072	NearestStart	5S_rRNA	3.02542	2.45275
1	12689182	12689348	167	00346 ENSDARG00000083832	00346	-	ENSDARG00000083832	12667675	12667791	downstream	-21391	21391	NearestStart	5S_rRNA	3.35826	2.57987
1	12692467	12693011	545	00347 ENSDARG00000083832	00347	-	ENSDARG00000083832	12667675	12667791	downstream	-24676	24676	NearestStart	5S_rRNA	3.19117	2.4787
1	12712230	12712410	181	00348 ENSDARG00000083832	00348	-	ENSDARG00000083832	12667675	12667791	downstream	-44439	44439	NearestStart	5S_rRNA	3.26851	2.52174
1	12892704	12893022	319	00351 ENSDARG00000088299	00351	-	ENSDARG00000088299	12883123	12899421	inside	6717	6399	NearestStart	CR388002.2	3.89504	3.33138
1	12974641	12974826	186	00353 ENSDARG00000085400	00353	-	ENSDARG00000085400	12959052	12959120	downstream	-15521	15521	NearestStart	U6	3.04463	2.78256
1	12989686	12989904	219	00354 ENSDARG00000085400	00354	-	ENSDARG00000085400	12959052	12959120	downstream	-30566	30566	NearestStart	U6	7.85138	5.19597
1	13055160	13055343	184	00355 ENSDARG00000014273	00355	-	ENSDARG00000014273	13048224	13118821	inside	63661	6936	NearestStart	camk2d2	3.02278	2.45184
1	13108930	13109109	180	00356 ENSDARG00000014273	00356	-	ENSDARG00000014273	13048224	13118821	inside	9891	9712	NearestStart	camk2d2	3.42173	2.62097
1	13148698	13148897	200	00357 ENSDARG00000056806	00357	-	ENSDARG00000056806	13141903	13161637	inside	12939	6795	NearestStart	CT826376.1	3.19166	2.81164
1	13151787	13151970	184	00358 ENSDARG00000056806	00358	-	ENSDARG00000056806	13141903	13161637	inside	9850	9667	NearestStart	CT826376.1	3.50323	2.85149
1	13154324	13154493	170	00359 ENSDARG00000056806	00359	-	ENSDARG00000056806	13141903	13161637	inside	7313	7144	NearestStart	CT826376.1	3.21065	2.60716
1	13159863	13160024	162	00360 ENSDARG00000056806	00360	-	ENSDARG00000056806	13141903	13161637	inside	1774	1613	NearestStart	CT826376.1	3.87967	2.86178
1	13196354	13196531	178	00363 ENSDARG00000062341	00363	-	ENSDARG00000062341	13198595	13222764	upstream	26410	2064	NearestStart	wfs1a	3.43808	2.63156
1	13211445	13211625	181	00364 ENSDARG00000062341	00364	-	ENSDARG00000062341	13198595	13222764	inside	11319	11139	NearestStart	wfs1a	3.04398	2.47273
1	13217463	13217631	169	00365 ENSDARG00000062341	00365	-	ENSDARG00000062341	13198595	13222764	inside	5301	5133	NearestStart	wfs1a	3.03231	2.37703
1	13524958	13525138	181	00369 ENSDARG00000088602	00369	-	ENSDARG00000088602	13481619	13483218	downstream	-41740	41740	NearestStart	CABZ01063868.1	3.06305	2.58443
1	13527627	13527789	163	00370 ENSDARG00000088602	00370	-	ENSDARG00000088602	13481619	13483218	downstream	-44409	44409	NearestStart	CABZ01063868.1	3.35658	2.72245
1	13529764	13529931	168	00371 ENSDARG00000088602	00371	-	ENSDARG00000088602	13481619	13483218	downstream	-46546	46546	NearestStart	CABZ01063868.1	4.83173	3.71801
1	13551848	13552024	177	00372 ENSDARG00000088602	00372	-	ENSDARG00000088602	13481619	13483218	downstream	-68630	68630	NearestStart	CABZ01063868.1	3.58933	3.01554
1	13593607	13593784	178	00373 ENSDARG00000088602	00373	-	ENSDARG00000088602	13481619	13483218	downstream	-110389	110389	NearestStart	CABZ01063868.1	4.78502	3.53021
1	13615106	13615268	163	00374 ENSDARG00000088602	00374	-	ENSDARG00000088602	13481619	13483218	downstream	-131888	131888	NearestStart	CABZ01063868.1	9.39208	6.29817
1	13670007	13670181	175	00375 ENSDARG00000088602	00375	-	ENSDARG00000088602	13481619	13483218	downstream	-186789	186789	NearestStart	CABZ01063868.1	3.32013	2.69743
1	14055942	14056110	169	00382 ENSDARG00000079317	00382	-	ENSDARG00000079317	14017727	14055663	downstream	-279	279	NearestStart	DLC1	4.38525	3.44507
1	14103973	14104226	254	00383 ENSDARG00000079317	00383	-	ENSDARG00000079317	14017727	14055663	downstream	-48310	48310	NearestStart	DLC1	3.12253	2.53944
1	14168769	14168956	188	00384 ENSDARG00000089762	00384	-	ENSDARG00000089762	14185451	14219429	upstream	50660	16495	NearestStart	CR848833.1	3.28456	2.84512
1	14235886	14236063	178	00385 ENSDARG00000089762	00385	-	ENSDARG00000089762	14185451	14219429	downstream	-16457	16457	NearestStart	CR848833.1	3.09369	2.40852
1	14292216	14292420	205	00386 ENSDARG00000089762	00386	-	ENSDARG00000089762	14185451	14219429	downstream	-72787	72787	NearestStart	CR848833.1	3.26468	2.58694
1	14319395	14319607	213	00387 ENSDARG00000089762	00387	-	ENSDARG00000089762	14185451	14219429	downstream	-99966	99966	NearestStart	CR848833.1	3.04355	2.40164
1	14337629	14337810	182	00388 ENSDARG00000089762	00388	-	ENSDARG00000089762	14185451	14219429	downstream	-118200	118200	NearestStart	CR848833.1	3.93572	2.91177
1	14356984	14357148	165	00389 ENSDARG00000089762	00389	-	ENSDARG00000089762	14185451	14219429	downstream	-137555	137555	NearestStart	CR848833.1	3.03346	2.6851
1	14373375	14374175	801	00390 ENSDARG00000089762	00390	-	ENSDARG00000089762	14185451	14219429	downstream	-153946	153946	NearestStart	CR848833.1	4.79401	3.35235
1	14392240	14392978	739	00391 ENSDARG00000089762	00391	-	ENSDARG00000089762	14185451	14219429	downstream	-172811	172811	NearestStart	CR848833.1	3.36047	2.62258
1	14395785	14395966	182	00392 ENSDARG00000089762	00392	-	ENSDARG00000089762	14185451	14219429	downstream	-176356	176356	NearestStart	CR848833.1	3.13185	2.43323
1	14398320	14398492	173	00393 ENSDARG00000089762	00393	-	ENSDARG00000089762	14185451	14219429	downstream	-178891	178891	NearestStart	CR848833.1	3.034	2.44329
1	14451826	14452108	283	00394 ENSDARG00000090659	00394	-	ENSDARG00000090659	14345879	14594464	inside	142638	105947	NearestStart	SGCZ	3.43808	2.63156
1	14469369	14469535	167	00395 ENSDARG00000090659	00395	-	ENSDARG00000090659	14345879	14594464	inside	125095	123490	NearestStart	SGCZ	3.85023	3.11336
1	14475978	14477066	1089	00396 ENSDARG00000090659	00396	-	ENSDARG00000090659	14345879	14594464	inside	118486	117398	NearestStart	SGCZ	3.13185	2.43323
1	14479141	14479304	164	00397 ENSDARG00000090659	00397	-	ENSDARG00000090659	14345879	14594464	inside	115323	115160	NearestStart	SGCZ	3.29583	2.51707
1	14540862	14541044	183	00398 ENSDARG00000090659	00398	-	ENSDARG00000090659	14345879	14594464	inside	53602	53420	NearestStart	SGCZ	3.43808	2.63156
1	14557366	14557617	252	00399 ENSDARG00000090659	00399	-	ENSDARG00000090659	14345879	14594464	inside	37098	36847	NearestStart	SGCZ	3.38962	2.60018
1	14567133	14567295	163	00400 ENSDARG00000090659	00400	-	ENSDARG00000090659	14345879	14594464	inside	27331	27169	NearestStart	SGCZ	3.2259	2.49414
1	14640448	14640620	173	00401 ENSDARG00000090659	00401	-	ENSDARG00000090659	14345879	14594464	downstream	-45984	45984	NearestStart	SGCZ	3.04466	2.37676
1	14659119	14659376	258	00402 ENSDARG00000090659	00402	-	ENSDARG00000090659	14345879	14594464	downstream	-64655	64655	NearestStart	SGCZ	4.02872	3.20294
1	14676948	14677109	162	00403 ENSDARG00000090659	00403	-	ENSDARG00000090659	14345879	14594464	downstream	-82484	82484	NearestStart	SGCZ	3.19797	2.50414
1	14776433	14776710	278	00404 ENSDARG00000084595	00404	-	ENSDARG00000084595	14891256	14891372	upstream	114939	114546	NearestStart	5S_rRNA	3.26851	2.52174
1	14809333	14809524	192	00405 ENSDARG00000084595	00405	-	ENSDARG00000084595	14891256	14891372	upstream	82039	81732	NearestStart	5S_rRNA	3.32764	2.56004
1	14875382	14875713	332	00406 ENSDARG00000084595	00406	-	ENSDARG00000084595	14891256	14891372	upstream	15990	15543	NearestStart	5S_rRNA	3.44513	2.92894
1	14887915	14888167	253	00407 ENSDARG00000084595	00407	-	ENSDARG00000084595	14891256	14891372	upstream	3457	3089	NearestStart	5S_rRNA	3.07181	2.48989
1	14911541	14912386	846	00408 ENSDARG00000078854	00408	-	ENSDARG00000078854	14899827	14908864	downstream	-2677	2677	NearestStart	TUSC3 (1 of 2)	3.22444	2.48899
1	15098275	15098437	163	00410 ENSDARG00000007356	00410	-	ENSDARG00000007356	15134972	15136368	upstream	38093	36535	NearestStart	fgf20a	3.53641	2.66781
1	15240383	15240546	164	00414 ENSDARG00000070412	00414	-	ENSDARG00000070412	15226108	15249679	inside	9296	9133	NearestStart	mtmr7b	3.18141	2.47204
1	15434737	15434915	179	00419 ENSDARG00000056504	00419	-	ENSDARG00000056504	15417526	15430769	downstream	-3968	3968	NearestStart	FRG1	3.03272	2.36903
1	15598006	15598173	168	00424 ENSDARG00000090809	00424	-	ENSDARG00000090809	15669620	15669834	upstream	71828	71447	NearestStart	U3	3.05158	2.3716
1	15643536	15643711	176	00425 ENSDARG00000090809	00425	-	ENSDARG00000090809	15669620	15669834	upstream	26298	25909	NearestStart	U3	3.08797	2.45185
1	15722551	15723082	532	00426 ENSDARG00000088569	00426	-	ENSDARG00000088569	15683111	15683325	downstream	-39226	39226	NearestStart	U3	3.43808	2.63156
1	15878654	15878864	211	00427 ENSDARG00000088569	00427	-	ENSDARG00000088569	15683111	15683325	downstream	-195329	195329	NearestStart	U3	5.9805	4.02452
1	15982727	15982892	166	00428 ENSDARG00000092109	00428	-	ENSDARG00000092109	16072419	16103050	upstream	120323	89527	NearestStart	si:ch211-194c21.1	3.34286	2.5699
1	15987681	15987842	162	00429 ENSDARG00000092109	00429	-	ENSDARG00000092109	16072419	16103050	upstream	115369	84577	NearestStart	si:ch211-194c21.1	4.28139	3.12296
1	16035127	16035294	168	00430 ENSDARG00000092109	00430	-	ENSDARG00000092109	16072419	16103050	upstream	67923	37125	NearestStart	si:ch211-194c21.1	3.3431	2.52259
1	16049539	16050186	648	00431 ENSDARG00000092109	00431	-	ENSDARG00000092109	16072419	16103050	upstream	53511	22233	NearestStart	si:ch211-194c21.1	3.79619	3.05839
1	16052822	16052991	170	00432 ENSDARG00000092109	00432	-	ENSDARG00000092109	16072419	16103050	upstream	50228	19428	NearestStart	si:ch211-194c21.1	3.14252	2.46781
1	16067731	16067904	174	00433 ENSDARG00000092109	00433	-	ENSDARG00000092109	16072419	16103050	upstream	35319	4515	NearestStart	si:ch211-194c21.1	3.38962	2.60018
1	16088025	16088201	177	00434 ENSDARG00000092109	00434	-	ENSDARG00000092109	16072419	16103050	inside	15025	14849	NearestStart	si:ch211-194c21.1	3.28021	2.97395
1	16092686	16092847	162	00435 ENSDARG00000092109	00435	-	ENSDARG00000092109	16072419	16103050	inside	10364	10203	NearestStart	si:ch211-194c21.1	3.47138	2.65313
1	16097362	16097549	188	00436 ENSDARG00000092109	00436	-	ENSDARG00000092109	16072419	16103050	inside	5688	5501	NearestStart	si:ch211-194c21.1	3.01795	2.43131
1	16107825	16107997	173	00437 ENSDARG00000092109	00437	-	ENSDARG00000092109	16072419	16103050	downstream	-4775	4775	NearestStart	si:ch211-194c21.1	3.29773	2.54067
1	16203685	16203873	189	00441 ENSDARG00000092708	00441	-	ENSDARG00000092708	16207851	16208350	upstream	4665	3978	NearestStart	si:dkey-228c11.4	3.26851	2.52174
1	16377075	16377531	457	00444 ENSDARG00000042937	00444	-	ENSDARG00000042937	16359910	16416714	inside	39639	17165	NearestStart	EFCAB6	3.38962	2.60018
1	16395277	16395440	164	00445 ENSDARG00000042937	00445	-	ENSDARG00000042937	16359910	16416714	inside	21437	21274	NearestStart	EFCAB6	4.80191	3.88538
1	16398795	16398994	200	00446 ENSDARG00000042937	00446	-	ENSDARG00000042937	16359910	16416714	inside	17919	17720	NearestStart	EFCAB6	4.97812	3.60935
1	16505228	16505396	169	00447 ENSDARG00000011023	00447	-	ENSDARG00000011023	16463748	16477756	downstream	-27472	27472	NearestStart	pdlim3a	3.26851	2.52174
1	16526142	16526458	317	00448 ENSDARG00000003046	00448	-	ENSDARG00000003046	16489551	16545516	inside	19374	19058	NearestStart	sorbs2a	3.2835	2.62035
1	16879724	16879924	201	00450 ENSDARG00000090504	00450	-	ENSDARG00000090504	16908287	16908405	upstream	28681	28363	NearestStart	AL929210.1	3.11725	2.70498
1	16947748	16948508	761	00451 ENSDARG00000094943	00451	-	ENSDARG00000094943	16929507	16979566	inside	31818	18241	NearestStart	si:ch211-161c21.2	3.55553	2.77129
1	17020104	17020283	180	00452 ENSDARG00000094943	00452	-	ENSDARG00000094943	16929507	16979566	downstream	-40538	40538	NearestStart	si:ch211-161c21.2	3.2329	2.49868
1	17025044	17026070	1027	00453 ENSDARG00000094943	00453	-	ENSDARG00000094943	16929507	16979566	downstream	-45478	45478	NearestStart	si:ch211-161c21.2	3.09359	2.65846
1	17053690	17055683	1994	00454 ENSDARG00000037545	00454	-	ENSDARG00000037545	16993230	17078773	inside	25083	23090	NearestStart	mtnr1aa	3.28304	2.53115
1	17110800	17110978	179	00455 ENSDARG00000037545	00455	-	ENSDARG00000037545	16993230	17078773	downstream	-32027	32027	NearestStart	mtnr1aa	3.36813	2.59482
1	17111838	17112005	168	00456 ENSDARG00000037545	00456	-	ENSDARG00000037545	16993230	17078773	downstream	-33065	33065	NearestStart	mtnr1aa	3.45463	2.64228
1	17143445	17143818	374	00457 ENSDARG00000062122	00457	-	ENSDARG00000062122	17105728	17188056	inside	44611	37717	NearestStart	klhl5	3.36944	2.58886
1	17154668	17154928	261	00458 ENSDARG00000062122	00458	-	ENSDARG00000062122	17105728	17188056	inside	33388	33128	NearestStart	klhl5	4.04742	3.16925
1	17161892	17162058	167	00459 ENSDARG00000062122	00459	-	ENSDARG00000062122	17105728	17188056	inside	26164	25998	NearestStart	klhl5	3.61624	2.744
1	17163450	17164053	604	00460 ENSDARG00000062122	00460	-	ENSDARG00000062122	17105728	17188056	inside	24606	24003	NearestStart	klhl5	3.63055	2.75696
1	17165264	17165448	185	00461 ENSDARG00000062122	00461	-	ENSDARG00000062122	17105728	17188056	inside	22792	22608	NearestStart	klhl5	3.24032	2.74403
1	17321303	17321566	264	00466 ENSDARG00000008287	00466	-	ENSDARG00000008287	17317642	17333963	inside	12660	3661	NearestStart	fam114a1	3.2314	2.5775
1	17499980	17500159	180	00467 ENSDARG00000062081	00467	-	ENSDARG00000062081	17387243	17514136	inside	14156	13977	NearestStart	tbc1d1	3.45839	2.7501
1	17505126	17505911	786	00468 ENSDARG00000062081	00468	-	ENSDARG00000062081	17387243	17514136	inside	9010	8225	NearestStart	tbc1d1	3.47138	2.65313
1	17586292	17586633	342	00469 ENSDARG00000079488	00469	-	ENSDARG00000079488	17583357	17590924	inside	4632	2935	NearestStart	zgc:195282	3.12098	2.45262
1	17587345	17587526	182	00470 ENSDARG00000079488	00470	-	ENSDARG00000079488	17583357	17590924	inside	3579	3398	NearestStart	zgc:195282	3.14231	2.54072
1	17812895	17813261	367	00477 ENSDARG00000075330	00477	-	ENSDARG00000075330	17816221	17821852	upstream	8957	2960	NearestStart	phox2ba	3.01235	2.45364
1	17821770	17821971	202	00478 ENSDARG00000075330	00478	-	ENSDARG00000075330	17816221	17821852	overlapEnd	82	82	NearestStart	phox2ba	4.72811	3.44145
1	17933372	17934055	684	00482 ENSDARG00000019945	00482	-	ENSDARG00000019945	17864815	17979507	inside	46135	45452	NearestStart	ptprdb	3.06403	2.68098
1	18110976	18111168	193	00486 ENSDARG00000061985	00486	-	ENSDARG00000061985	18094943	18144710	inside	33734	16033	NearestStart	RBM47	3.47661	2.63081
1	18167966	18168566	601	00487 ENSDARG00000061981	00487	-	ENSDARG00000061981	18160275	18173405	inside	5439	4839	NearestStart	lap3	3.05419	2.73295
1	18314512	18315337	826	00492 ENSDARG00000061952	00492	-	ENSDARG00000061952	18304647	18341137	inside	26625	9865	NearestStart	fbxo10	3.04466	2.37676
1	18324040	18324225	186	00493 ENSDARG00000061952	00493	-	ENSDARG00000061952	18304647	18341137	inside	17097	16912	NearestStart	fbxo10	3.6237	2.73092
1	18334955	18335127	173	00494 ENSDARG00000061952	00494	-	ENSDARG00000061952	18304647	18341137	inside	6182	6010	NearestStart	fbxo10	3.13185	2.43323
1	18487021	18487186	166	00498 ENSDARG00000008068	00498	-	ENSDARG00000008068	18501265	18505933	upstream	18912	14079	NearestStart	tma16	3.33562	2.64494
1	18496620	18496783	164	00499 ENSDARG00000008068	00499	-	ENSDARG00000008068	18501265	18505933	upstream	9313	4482	NearestStart	tma16	3.30915	2.5359
1	18529732	18529940	209	00501 ENSDARG00000096580	00501	-	ENSDARG00000096580	18529176	18530106	inside	374	166	NearestStart	si:ch211-42i9.10	3.59826	2.7056
1	18585218	18585451	234	00502 ENSDARG00000019986	00502	-	ENSDARG00000019986	18577698	18587434	inside	2216	1983	NearestStart	grhprb	3.17797	2.53275
1	18587027	18587244	218	00503 ENSDARG00000019986	00503	-	ENSDARG00000019986	18577698	18587434	inside	407	190	NearestStart	grhprb	3.10797	2.49664
1	18742131	18742298	168	00508 ENSDARG00000070281	00508	-	ENSDARG00000070281	18783254	18785561	upstream	43430	40956	NearestStart	NSUN7	3.11389	2.44976
1	18783280	18783499	220	00509 ENSDARG00000070281	00509	-	ENSDARG00000070281	18783254	18785561	inside	2281	26	NearestStart	NSUN7	3.17321	2.45111
1	18807370	18807625	256	00510 ENSDARG00000070278	00510	-	ENSDARG00000070278	18807188	18811849	inside	4479	182	NearestStart	mettl14	3.11899	2.42491
1	19031469	19031639	171	00516 ENSDARG00000041776	00516	-	ENSDARG00000041776	18885370	19054531	inside	23062	22892	NearestStart	ndst3	3.43866	2.8168
1	19037630	19037794	165	00517 ENSDARG00000041776	00517	-	ENSDARG00000041776	18885370	19054531	inside	16901	16737	NearestStart	ndst3	3.25414	2.51244
1	19092120	19092285	166	00518 ENSDARG00000041776	00518	-	ENSDARG00000041776	18885370	19054531	downstream	-37589	37589	NearestStart	ndst3	3.00827	2.43659
1	19128652	19128817	166	00519 ENSDARG00000041776	00519	-	ENSDARG00000041776	18885370	19054531	downstream	-74121	74121	NearestStart	ndst3	3.15108	2.53097
1	19209519	19209683	165	00520 ENSDARG00000095632	00520	-	ENSDARG00000095632	19262413	19334433	upstream	124914	52730	NearestStart	si:dkey-189j19.1	4.1134	3.10464
1	19226203	19226367	165	00521 ENSDARG00000095632	00521	-	ENSDARG00000095632	19262413	19334433	upstream	108230	36046	NearestStart	si:dkey-189j19.1	3.00921	2.35381
1	19315948	19316146	199	00522 ENSDARG00000095632	00522	-	ENSDARG00000095632	19262413	19334433	inside	18485	18287	NearestStart	si:dkey-189j19.1	3.24762	2.55174
1	19376042	19376513	472	00523 ENSDARG00000037455	00523	-	ENSDARG00000037455	19337371	19375082	downstream	-960	960	NearestStart	UGT8	3.88942	2.88348
1	19515108	19515654	547	00525 ENSDARG00000037429	00525	-	ENSDARG00000037429	19514406	19607327	inside	92219	702	NearestStart	tll1	3.06891	2.39247
1	19622483	19622662	180	00526 ENSDARG00000037429	00526	-	ENSDARG00000037429	19514406	19607327	downstream	-15156	15156	NearestStart	tll1	3.35826	2.57987
1	19685252	19685438	187	00527 ENSDARG00000055874	00527	-	ENSDARG00000055874	19620786	19692601	inside	7349	7163	NearestStart	cpe	3.10627	2.41667
1	19701174	19701365	192	00528 ENSDARG00000055874	00528	-	ENSDARG00000055874	19620786	19692601	downstream	-8573	8573	NearestStart	cpe	3.57377	3.07673
1	20080274	20080492	219	00533 ENSDARG00000037411	00533	-	ENSDARG00000037411	20025482	20080394	overlapEnd	120	98	NearestStart	npy1r	3.97609	2.80841
1	20159070	20159294	225	00535 ENSDARG00000070173	00535	-	ENSDARG00000070173	20115714	20192523	inside	33453	33229	NearestStart	gria2a	3.09141	2.41638
1	20179045	20179227	183	00536 ENSDARG00000070173	00536	-	ENSDARG00000070173	20115714	20192523	inside	13478	13296	NearestStart	gria2a	3.45463	2.64228
1	20228404	20228587	184	00537 ENSDARG00000070173	00537	-	ENSDARG00000070173	20115714	20192523	downstream	-35881	35881	NearestStart	gria2a	3.64249	2.92395
1	20239000	20239184	185	00538 ENSDARG00000052782	00538	-	ENSDARG00000052782	20205662	20266484	inside	27484	27300	NearestStart	glrba	3.13941	2.41118
1	20248927	20249104	178	00539 ENSDARG00000052782	00539	-	ENSDARG00000052782	20205662	20266484	inside	17557	17380	NearestStart	glrba	3.15799	2.45016
1	20537593	20538178	586	00540 ENSDARG00000055443	00540	-	ENSDARG00000055443	20393123	20548992	inside	11399	10814	NearestStart	zcchc7	3.51315	3.06207
1	20538925	20539130	206	00541 ENSDARG00000055443	00541	-	ENSDARG00000055443	20393123	20548992	inside	10067	9862	NearestStart	zcchc7	3.79788	3.26112
1	20619506	20619975	470	00543 ENSDARG00000085494	00543	-	ENSDARG00000085494	20576154	20576270	downstream	-43236	43236	NearestStart	5S_rRNA	3.25884	2.77939
1	20633579	20633766	188	00544 ENSDARG00000085494	00544	-	ENSDARG00000085494	20576154	20576270	downstream	-57309	57309	NearestStart	5S_rRNA	3.19828	2.47626
1	20640206	20640391	186	00545 ENSDARG00000085494	00545	-	ENSDARG00000085494	20576154	20576270	downstream	-63936	63936	NearestStart	5S_rRNA	3.29773	2.54067
1	20943952	20944135	184	00552 ENSDARG00000084307	00552	-	ENSDARG00000084307	21026919	21027034	upstream	83082	82784	NearestStart	5S_rRNA	3.33461	2.72095
1	20957012	20957545	534	00553 ENSDARG00000084307	00553	-	ENSDARG00000084307	21026919	21027034	upstream	70022	69374	NearestStart	5S_rRNA	3.47138	2.65313
1	20960205	20960383	179	00554 ENSDARG00000084307	00554	-	ENSDARG00000084307	21026919	21027034	upstream	66829	66536	NearestStart	5S_rRNA	3.0723	2.52578
1	21041944	21042577	634	00555 ENSDARG00000084307	00555	-	ENSDARG00000084307	21026919	21027034	downstream	-14910	14910	NearestStart	5S_rRNA	3.89877	3.20955
1	21064562	21064756	195	00556 ENSDARG00000084307	00556	-	ENSDARG00000084307	21026919	21027034	downstream	-37528	37528	NearestStart	5S_rRNA	3.19828	2.47626
1	21072212	21072379	168	00557 ENSDARG00000084307	00557	-	ENSDARG00000084307	21026919	21027034	downstream	-45178	45178	NearestStart	5S_rRNA	3.02972	2.54773
1	21135321	21135483	163	00558 ENSDARG00000087224	00558	-	ENSDARG00000087224	21057720	21144754	inside	9433	9271	NearestStart	si:ch73-380n15.2	3.21262	2.55448
1	21153076	21153267	192	00559 ENSDARG00000087224	00559	-	ENSDARG00000087224	21057720	21144754	downstream	-8322	8322	NearestStart	si:ch73-380n15.2	3.40032	2.76929
1	21157191	21157385	195	00560 ENSDARG00000087224	00560	-	ENSDARG00000087224	21057720	21144754	downstream	-12437	12437	NearestStart	si:ch73-380n15.2	3.22184	2.638
1	21174855	21175045	191	00561 ENSDARG00000052764	00561	-	ENSDARG00000052764	21162893	21186136	inside	11281	11091	NearestStart	chrnb3a	3.60816	2.98124
1	21267734	21268224	491	00564 ENSDARG00000055559	00564	-	ENSDARG00000055559	21258659	21286157	inside	18423	9075	NearestStart	chrna6	3.01445	2.48617
1	21273535	21273796	262	00565 ENSDARG00000055559	00565	-	ENSDARG00000055559	21258659	21286157	inside	12622	12361	NearestStart	chrna6	4.25069	3.13645
1	21275328	21275530	203	00566 ENSDARG00000055559	00566	-	ENSDARG00000055559	21258659	21286157	inside	10829	10627	NearestStart	chrna6	3.35826	2.57987
1	21346944	21347114	171	00568 ENSDARG00000008674	00568	-	ENSDARG00000008674	21321053	21367770	inside	20826	20656	NearestStart	chrnb2a	4.15834	3.10928
1	21410558	21410725	168	00569 ENSDARG00000026871	00569	-	ENSDARG00000026871	21421850	21426118	upstream	15560	11125	NearestStart	uchl1	4.18168	3.27473
1	21499095	21500053	959	00571 ENSDARG00000034007	00571	-	ENSDARG00000034007	21487025	21531239	inside	32144	12070	NearestStart	prom1b	3.60948	3.13581
1	21564097	21564279	183	00572 ENSDARG00000061143	00572	-	ENSDARG00000061143	21544349	21577241	inside	13144	12962	NearestStart	tapt1b	4.2624	3.11136
1	21602687	21603265	579	00573 ENSDARG00000034896	00573	-	ENSDARG00000034896	21579492	21608918	inside	6231	5653	NearestStart	ldb2b	3.42173	2.62097
1	21615853	21616026	174	00574 ENSDARG00000034896	00574	-	ENSDARG00000034896	21579492	21608918	downstream	-6935	6935	NearestStart	ldb2b	3.43784	2.6218
1	21653367	21653531	165	00575 ENSDARG00000093064	00575	-	ENSDARG00000093064	21631851	21635418	downstream	-17949	17949	NearestStart	si:dkey-92j12.6	3.11899	2.42491
1	21679638	21679803	166	00576 ENSDARG00000093064	00576	-	ENSDARG00000093064	21631851	21635418	downstream	-44220	44220	NearestStart	si:dkey-92j12.6	3.38962	2.60018
1	21698105	21698275	171	00577 ENSDARG00000093064	00577	-	ENSDARG00000093064	21631851	21635418	downstream	-62687	62687	NearestStart	si:dkey-92j12.6	3.40899	2.58996
1	21751671	21751862	192	00578 ENSDARG00000085528	00578	-	ENSDARG00000085528	21779242	21779356	upstream	27685	27380	NearestStart	5S_rRNA	3.38476	2.55808
1	21793870	21794419	550	00579 ENSDARG00000085528	00579	-	ENSDARG00000085528	21779242	21779356	downstream	-14514	14514	NearestStart	5S_rRNA	3.73225	3.17694
1	21852281	21852448	168	00580 ENSDARG00000085528	00580	-	ENSDARG00000085528	21779242	21779356	downstream	-72925	72925	NearestStart	5S_rRNA	4.14358	3.23836
1	21887396	21887558	163	00581 ENSDARG00000061121	00581	-	ENSDARG00000061121	21717645	21931677	inside	44281	44119	NearestStart	lphn3.1	3.47835	2.86352
1	21913220	21913495	276	00582 ENSDARG00000061121	00582	-	ENSDARG00000061121	21717645	21931677	inside	18457	18182	NearestStart	lphn3.1	3.006	2.62775
1	23428065	23428231	167	00612 ENSDARG00000037309	00612	-	ENSDARG00000037309	23377312	23415647	downstream	-12418	12418	NearestStart	pet112	3.19009	2.53026
1	23432130	23432305	176	00613 ENSDARG00000037309	00613	-	ENSDARG00000037309	23377312	23415647	downstream	-16483	16483	NearestStart	pet112	3.1847	2.46746
1	23570210	23570484	275	00616 ENSDARG00000085104	00616	-	ENSDARG00000085104	23681956	23682072	upstream	111862	111472	NearestStart	5S_rRNA	3.12434	2.75462
1	23647098	23647268	171	00617 ENSDARG00000085104	00617	-	ENSDARG00000085104	23681956	23682072	upstream	34974	34688	NearestStart	5S_rRNA	5.4698	4.23742
1	23724378	23724541	164	00618 ENSDARG00000085104	00618	-	ENSDARG00000085104	23681956	23682072	downstream	-42306	42306	NearestStart	5S_rRNA	3.82852	2.82701
1	23727716	23728889	1174	00619 ENSDARG00000085104	00619	-	ENSDARG00000085104	23681956	23682072	downstream	-45644	45644	NearestStart	5S_rRNA	3.12731	2.77009
1	23848517	23848691	175	00620 ENSDARG00000092173	00620	-	ENSDARG00000092173	23824155	23881721	inside	33204	24362	NearestStart	si:ch211-208n2.2	3.54904	2.98987
1	23881050	23881993	944	00621 ENSDARG00000092173	00621	-	ENSDARG00000092173	23824155	23881721	overlapEnd	671	272	NearestStart	si:ch211-208n2.2	3.16648	2.57121
1	23904948	23905177	230	00622 ENSDARG00000060994	00622	-	ENSDARG00000060994	23725917	23881880	downstream	-23068	23068	NearestStart	FBXW7	3.04407	2.42187
1	24010522	24010769	248	00623 ENSDARG00000093590	00623	-	ENSDARG00000093590	23881547	24001782	downstream	-8740	8740	NearestStart	si:dkey-104e13.1	3.44114	2.76174
1	24165864	24166230	367	00627 ENSDARG00000031817	00627	-	ENSDARG00000031817	24179845	24227681	upstream	61817	13615	NearestStart	trim2a	3.12383	2.54541
1	24248724	24249474	751	00628 ENSDARG00000031817	00628	-	ENSDARG00000031817	24179845	24227681	downstream	-21043	21043	NearestStart	trim2a	3.25286	2.83385
1	24259680	24259873	194	00629 ENSDARG00000031817	00629	-	ENSDARG00000031817	24179845	24227681	downstream	-31999	31999	NearestStart	trim2a	3.07066	2.40644
1	24303062	24303361	300	00630 ENSDARG00000074812	00630	-	ENSDARG00000074812	24256266	24296137	downstream	-6925	6925	NearestStart	fhdc1	4.3218	3.35982
1	24331856	24332042	187	00631 ENSDARG00000070055	00631	-	ENSDARG00000070055	24298452	24343971	inside	12115	11929	NearestStart	arfip1	7.43607	4.80956
1	24341403	24341586	184	00632 ENSDARG00000070055	00632	-	ENSDARG00000070055	24298452	24343971	inside	2568	2385	NearestStart	arfip1	3.02837	2.74784
1	24343331	24344523	1193	00633 ENSDARG00000070055	00633	-	ENSDARG00000070055	24298452	24343971	overlapEnd	640	552	NearestStart	arfip1	4.28139	3.12296
1	24450963	24451146	184	00634 ENSDARG00000091332	00634	-	ENSDARG00000091332	24454561	24458030	upstream	7067	3415	NearestStart	AL935184.2	3.24125	2.5325
1	24465002	24465611	610	00635 ENSDARG00000091332	00635	-	ENSDARG00000091332	24454561	24458030	downstream	-6972	6972	NearestStart	AL935184.2	3.29773	2.54067
1	24484632	24484837	206	00636 ENSDARG00000037286	00636	-	ENSDARG00000037286	24458229	24506039	inside	21407	21202	NearestStart	DCHS2	3.03935	2.37333
1	24540795	24540981	187	00639 ENSDARG00000037281	00639	-	ENSDARG00000037281	24527199	24536783	downstream	-4012	4012	NearestStart	fgg	3.29773	2.54067
1	24570163	24570326	164	00641 ENSDARG00000070039	00641	-	ENSDARG00000070039	24566712	24571894	inside	1731	1568	NearestStart	si:dkey-30k22.8	5.98904	3.99278
1	24601842	24602014	173	00643 ENSDARG00000037276	00643	-	ENSDARG00000037276	24595167	24607288	inside	5446	5274	NearestStart	map9	3.79532	3.11519
1	24618146	24618353	208	00644 ENSDARG00000037276	00644	-	ENSDARG00000037276	24595167	24607288	downstream	-10858	10858	NearestStart	map9	3.23994	2.50324
1	24744473	24745555	1083	00651 ENSDARG00000076499	00651	-	ENSDARG00000076499	24711569	24768692	inside	24219	23137	NearestStart	usp53b	3.71573	3.00672
1	24926950	24927129	180	00652 ENSDARG00000053995	00652	-	ENSDARG00000053995	24917123	24928153	inside	1203	1024	NearestStart	GPANK1	3.62353	2.74039
1	25029601	25029774	174	00655 ENSDARG00000037262	00655	-	ENSDARG00000037262	25011641	25013679	downstream	-15922	15922	NearestStart	BX323448.2	3.39308	2.62035
1	25040970	25041179	210	00656 ENSDARG00000037262	00656	-	ENSDARG00000037262	25011641	25013679	downstream	-27291	27291	NearestStart	BX323448.2	3.32764	2.56004
1	25123558	25123740	183	00657 ENSDARG00000077817	00657	-	ENSDARG00000077817	25135780	25175791	upstream	52233	12040	NearestStart	cxxc4	3.3782	2.74127
1	25156616	25159686	3071	00658 ENSDARG00000077817	00658	-	ENSDARG00000077817	25135780	25175791	inside	19175	16105	NearestStart	cxxc4	5.10522	3.90838
1	25608702	25608869	168	00664 ENSDARG00000023330	00664	-	ENSDARG00000023330	25626438	25630909	upstream	22207	17569	NearestStart	anp32b	5.33409	4.00403
1	25657269	25657482	214	00665 ENSDARG00000079266	00665	-	ENSDARG00000079266	25667679	25669061	upstream	11792	10197	NearestStart	foxe1	3.43808	2.63156
1	25669797	25669984	188	00666 ENSDARG00000079266	00666	-	ENSDARG00000079266	25667679	25669061	downstream	-736	736	NearestStart	foxe1	3.14485	2.44165
1	25680178	25680405	228	00667 ENSDARG00000079266	00667	-	ENSDARG00000079266	25667679	25669061	downstream	-11117	11117	NearestStart	foxe1	5.01479	3.96339
1	25759824	25760162	339	00668 ENSDARG00000023600	00668	-	ENSDARG00000023600	25706787	25748642	downstream	-11182	11182	NearestStart	sh3gl2	3.70229	3.0773
1	25809356	25809520	165	00669 ENSDARG00000023600	00669	-	ENSDARG00000023600	25706787	25748642	downstream	-60714	60714	NearestStart	sh3gl2	3.32087	2.56951
1	25811071	25811251	181	00670 ENSDARG00000023600	00670	-	ENSDARG00000023600	25706787	25748642	downstream	-62429	62429	NearestStart	sh3gl2	3.09132	2.44081
1	25833214	25833537	324	00671 ENSDARG00000023600	00671	-	ENSDARG00000023600	25706787	25748642	downstream	-84572	84572	NearestStart	sh3gl2	3.21396	2.49675
1	25847454	25847840	387	00672 ENSDARG00000023600	00672	-	ENSDARG00000023600	25706787	25748642	downstream	-98812	98812	NearestStart	sh3gl2	3.45444	2.81686
1	25867334	25867496	163	00673 ENSDARG00000033345	00673	-	ENSDARG00000033345	25793078	25980957	inside	113623	74256	NearestStart	cntln	3.26044	2.50324
1	25897198	25897793	596	00674 ENSDARG00000033345	00674	-	ENSDARG00000033345	25793078	25980957	inside	83759	83164	NearestStart	cntln	3.46161	2.73425
1	25898507	25898677	171	00675 ENSDARG00000033345	00675	-	ENSDARG00000033345	25793078	25980957	inside	82450	82280	NearestStart	cntln	3.78183	3.33722
1	25908234	25908395	162	00676 ENSDARG00000033345	00676	-	ENSDARG00000033345	25793078	25980957	inside	72723	72562	NearestStart	cntln	3.23395	2.7458
1	25966027	25966343	317	00677 ENSDARG00000033345	00677	-	ENSDARG00000033345	25793078	25980957	inside	14930	14614	NearestStart	cntln	3.99005	3.16685
1	26297503	26297664	162	00684 ENSDARG00000095189	00684	-	ENSDARG00000095189	26496894	26508188	upstream	210685	199230	NearestStart	si:ch211-127n13.2	4.15216	3.49695
1	26298501	26298759	259	00685 ENSDARG00000095189	00685	-	ENSDARG00000095189	26496894	26508188	upstream	209687	198135	NearestStart	si:ch211-127n13.2	3.88112	3.08088
1	26334556	26335061	506	00686 ENSDARG00000095189	00686	-	ENSDARG00000095189	26496894	26508188	upstream	173632	161833	NearestStart	si:ch211-127n13.2	3.06385	2.41625
1	26395164	26396311	1148	00687 ENSDARG00000095189	00687	-	ENSDARG00000095189	26496894	26508188	upstream	113024	100583	NearestStart	si:ch211-127n13.2	3.27615	2.82631
1	26408745	26408921	177	00688 ENSDARG00000095189	00688	-	ENSDARG00000095189	26496894	26508188	upstream	99443	87973	NearestStart	si:ch211-127n13.2	3.71072	3.05257
1	26431383	26431566	184	00689 ENSDARG00000095189	00689	-	ENSDARG00000095189	26496894	26508188	upstream	76805	65328	NearestStart	si:ch211-127n13.2	3.68833	3.09957
1	26514107	26514744	638	00690 ENSDARG00000095189	00690	-	ENSDARG00000095189	26496894	26508188	downstream	-5919	5919	NearestStart	si:ch211-127n13.2	3.16624	2.44165
1	27266971	27267154	184	00707 ENSDARG00000095954	00707	-	ENSDARG00000095954	27368815	27369211	upstream	102240	101661	NearestStart	si:dkey-281i15.9	3.66955	2.7873
1	27269356	27269920	565	00708 ENSDARG00000095954	00708	-	ENSDARG00000095954	27368815	27369211	upstream	99855	98895	NearestStart	si:dkey-281i15.9	4.90725	3.65417
1	27314721	27314887	167	00709 ENSDARG00000095954	00709	-	ENSDARG00000095954	27368815	27369211	upstream	54490	53928	NearestStart	si:dkey-281i15.9	3.36016	2.58655
1	27452234	27452690	457	00710 ENSDARG00000095895	00710	-	ENSDARG00000095895	27409157	27424797	downstream	-27437	27437	NearestStart	si:dkey-281i15.10	3.42591	2.83847
1	27469397	27469583	187	00711 ENSDARG00000095895	00711	-	ENSDARG00000095895	27409157	27424797	downstream	-44600	44600	NearestStart	si:dkey-281i15.10	3.04466	2.37676
1	27477853	27479631	1779	00712 ENSDARG00000095895	00712	-	ENSDARG00000095895	27409157	27424797	downstream	-53056	53056	NearestStart	si:dkey-281i15.10	3.32282	2.57103
1	27535150	27535318	169	00713 ENSDARG00000089138	00713	-	ENSDARG00000089138	27451830	27533686	downstream	-1464	1464	NearestStart	LONRF2	3.02198	2.42787
1	27536143	27537389	1247	00714 ENSDARG00000089138	00714	-	ENSDARG00000089138	27451830	27533686	downstream	-2457	2457	NearestStart	LONRF2	3.11899	2.42491
1	27553268	27553429	162	00715 ENSDARG00000089334	00715	-	ENSDARG00000089334	27549861	27562105	inside	8837	3407	NearestStart	ednrb1a	4.01588	2.96074
1	27585718	27586274	557	00716 ENSDARG00000089334	00716	-	ENSDARG00000089334	27549861	27562105	downstream	-23613	23613	NearestStart	ednrb1a	3.8223	3.19005
1	27604461	27605551	1091	00717 ENSDARG00000078963	00717	-	ENSDARG00000078963	27639079	27640851	upstream	36390	33528	NearestStart	si:ch211-138a18.1	4.07644	3.20963
1	27650315	27650490	176	00718 ENSDARG00000078963	00718	-	ENSDARG00000078963	27639079	27640851	downstream	-9464	9464	NearestStart	si:ch211-138a18.1	3.19889	2.62291
1	27709101	27709313	213	00719 ENSDARG00000053456	00719	-	ENSDARG00000053456	27654717	27762748	inside	53647	53435	NearestStart	GK2	3.09627	2.54303
1	27826642	27826826	185	00720 ENSDARG00000053463	00720	-	ENSDARG00000053463	27805289	27820094	downstream	-6548	6548	NearestStart	poglut1	3.28051	2.59748
1	27861125	27861302	178	00722 ENSDARG00000037109	00722	-	ENSDARG00000037109	27829555	27880976	inside	19851	19674	NearestStart	pwp2h	3.77983	2.96481
1	27900775	27900940	166	00723 ENSDARG00000037109	00723	-	ENSDARG00000037109	27829555	27880976	downstream	-19799	19799	NearestStart	pwp2h	3.11742	2.40528
1	27978123	27978298	176	00724 ENSDARG00000005739	00724	-	ENSDARG00000005739	27892263	27976036	downstream	-2087	2087	NearestStart	gpm6ba	4.12165	3.01477
1	28055162	28055413	252	00725 ENSDARG00000035080	00725	-	ENSDARG00000035080	28032621	28069793	inside	14631	14380	NearestStart	hsf2bp	3.77204	2.81177
1	28272627	28273902	1276	00730 ENSDARG00000096643	00730	-	ENSDARG00000096643	28254016	28257590	downstream	-15037	15037	NearestStart	si:ch211-198k9.11	3.15799	2.45016
1	28304454	28304957	504	00731 ENSDARG00000096643	00731	-	ENSDARG00000096643	28254016	28257590	downstream	-46864	46864	NearestStart	si:ch211-198k9.11	3.01142	2.51142
1	28306804	28306980	177	00732 ENSDARG00000096643	00732	-	ENSDARG00000096643	28254016	28257590	downstream	-49214	49214	NearestStart	si:ch211-198k9.11	4.36996	3.43848
1	28563395	28563585	191	00737 ENSDARG00000074117	00737	-	ENSDARG00000074117	28553368	28598712	inside	35317	10027	NearestStart	CCKBR (1 of 2)	4.86045	3.61794
1	28653504	28654148	645	00741 ENSDARG00000095590	00741	-	ENSDARG00000095590	28688682	28692942	upstream	39438	34534	NearestStart	SPP2	4.42245	3.61669
1	28917423	28917998	576	00746 ENSDARG00000055839	00746	-	ENSDARG00000055839	28899930	28984572	inside	67149	17493	NearestStart	MARCH4 (1 of 2)	3.19894	2.76606
1	28928329	28928494	166	00747 ENSDARG00000055839	00747	-	ENSDARG00000055839	28899930	28984572	inside	56243	28399	NearestStart	MARCH4 (1 of 2)	3.42173	2.62097
1	28977165	28977349	185	00748 ENSDARG00000055839	00748	-	ENSDARG00000055839	28899930	28984572	inside	7407	7223	NearestStart	MARCH4 (1 of 2)	3.36673	2.59799
1	28984113	28985074	962	00749 ENSDARG00000055839	00749	-	ENSDARG00000055839	28899930	28984572	overlapEnd	459	459	NearestStart	MARCH4 (1 of 2)	3.16415	2.76593
1	29310008	29310183	176	00755 ENSDARG00000096572	00755	-	ENSDARG00000096572	29320656	29322283	upstream	12275	10473	NearestStart	si:dkey-22o12.6	3.34286	2.5699
1	29478856	29479049	194	00756 ENSDARG00000096632	00756	-	ENSDARG00000096632	29426876	29428514	downstream	-50342	50342	NearestStart	si:dkey-22o12.7	3.34891	2.61533
1	29674679	29674853	175	00757 ENSDARG00000060581	00757	-	ENSDARG00000060581	29595182	29624482	downstream	-50197	50197	NearestStart	UBAC2 (1 of 2)	7.87168	5.08089
1	29761642	29761825	184	00758 ENSDARG00000003142	00758	-	ENSDARG00000003142	29641397	29745261	downstream	-16381	16381	NearestStart	dachc	3.34286	2.5699
1	29810421	29810591	171	00759 ENSDARG00000060559	00759	-	ENSDARG00000060559	29792706	29818521	inside	8100	7930	NearestStart	dis3	3.32764	2.56004
1	29816390	29816636	247	00760 ENSDARG00000060559	00760	-	ENSDARG00000060559	29792706	29818521	inside	2131	1885	NearestStart	dis3	3.26851	2.52174
1	30280157	30280328	172	00766 ENSDARG00000094957	00766	-	ENSDARG00000094957	30344793	30352503	upstream	72346	64465	NearestStart	si:dkey-7m11.1	3.02185	2.36033
1	30308639	30308822	184	00767 ENSDARG00000094957	00767	-	ENSDARG00000094957	30344793	30352503	upstream	43864	35971	NearestStart	si:dkey-7m11.1	4.14092	3.10027
1	30405632	30406434	803	00768 ENSDARG00000069953	00768	-	ENSDARG00000069953	30191199	30406405	overlapEnd	773	29	NearestStart	kcnq5b	3.20371	2.5822
1	30454525	30454754	230	00769 ENSDARG00000013690	00769	-	ENSDARG00000013690	30418458	30430072	downstream	-24453	24453	NearestStart		3.37385	2.58996
1	30837270	30838409	1140	00784 ENSDARG00000078902	00784	-	ENSDARG00000078902	30851857	30959378	upstream	122108	13448	NearestStart	rims1b	4.77712	3.77064
1	30848919	30850159	1241	00785 ENSDARG00000078902	00785	-	ENSDARG00000078902	30851857	30959378	upstream	110459	1698	NearestStart	rims1b	3.09369	2.40852
1	30914568	30914740	173	00786 ENSDARG00000078902	00786	-	ENSDARG00000078902	30851857	30959378	inside	44810	44638	NearestStart	rims1b	3.2336	2.56625
1	30938626	30938797	172	00787 ENSDARG00000078902	00787	-	ENSDARG00000078902	30851857	30959378	inside	20752	20581	NearestStart	rims1b	3.32764	2.56004
1	31168301	31168474	174	00792 ENSDARG00000084717	00792	-	ENSDARG00000084717	31164296	31164415	downstream	-3886	3886	NearestStart	5S_rRNA	4.23323	3.21736
1	31275976	31276152	177	00794 ENSDARG00000058231	00794	-	ENSDARG00000058231	31260664	31310648	inside	34672	15312	NearestStart	nt5c2b	4.22887	3.16732
1	31288550	31288714	165	00795 ENSDARG00000058231	00795	-	ENSDARG00000058231	31260664	31310648	inside	22098	21934	NearestStart	nt5c2b	3.17127	2.45876
1	31546105	31546286	182	00801 ENSDARG00000069834	00801	-	ENSDARG00000069834	31551151	31565896	upstream	19791	4865	NearestStart	pnpla4	3.93796	3.05423
1	31696833	31696998	166	00802 ENSDARG00000096604	00802	-	ENSDARG00000096604	31686273	31692636	downstream	-4197	4197	NearestStart	si:ch211-238f11.1	3.03775	2.73123
1	32572085	32572264	180	00816 ENSDARG00000085680	00816	-	ENSDARG00000085680	32666811	32666925	upstream	94840	94547	NearestStart	5S_rRNA	5.29076	4.09282
1	32590009	32590193	185	00817 ENSDARG00000085680	00817	-	ENSDARG00000085680	32666811	32666925	upstream	76916	76618	NearestStart	5S_rRNA	5.61703	3.88478
1	32663622	32663794	173	00818 ENSDARG00000085680	00818	-	ENSDARG00000085680	32666811	32666925	upstream	3303	3017	NearestStart	5S_rRNA	5.56985	3.80824
1	32673506	32673698	193	00819 ENSDARG00000085680	00819	-	ENSDARG00000085680	32666811	32666925	downstream	-6581	6581	NearestStart	5S_rRNA	3.1847	2.46746
1	32675428	32675596	169	00820 ENSDARG00000085680	00820	-	ENSDARG00000085680	32666811	32666925	downstream	-8503	8503	NearestStart	5S_rRNA	3.23561	2.52881
1	32736995	32737160	166	00821 ENSDARG00000085680	00821	-	ENSDARG00000085680	32666811	32666925	downstream	-70070	70070	NearestStart	5S_rRNA	4.80913	3.42012
1	33343156	33343332	177	00831 ENSDARG00000095931	00831	-	ENSDARG00000095931	33337778	33342020	downstream	-1136	1136	NearestStart	si:dkeyp-8h3.9	3.04828	2.34135
1	33720063	33720232	170	00839 ENSDARG00000085440	00839	-	ENSDARG00000085440	33742588	33742704	upstream	22641	22356	NearestStart	5S_rRNA	3.43808	2.63156
1	33734692	33734864	173	00840 ENSDARG00000085440	00840	-	ENSDARG00000085440	33742588	33742704	upstream	8012	7724	NearestStart	5S_rRNA	3.29773	2.54067
1	33911226	33911396	171	00844 ENSDARG00000085001	00844	-	ENSDARG00000085001	33921275	33921391	upstream	10165	9879	NearestStart	5S_rRNA	4.13936	3.14226
1	33920387	33920618	232	00845 ENSDARG00000085001	00845	-	ENSDARG00000085001	33921275	33921391	upstream	1004	657	NearestStart	5S_rRNA	3.32764	2.56004
1	33923079	33923252	174	00846 ENSDARG00000085001	00846	-	ENSDARG00000085001	33921275	33921391	downstream	-1688	1688	NearestStart	5S_rRNA	3.09221	2.89736
1	33983674	33983899	226	00847 ENSDARG00000094556	00847	-	ENSDARG00000094556	33954255	33968433	downstream	-15241	15241	NearestStart	si:dkey-24h22.5	4.23768	3.18774
1	34197534	34197699	166	00851 ENSDARG00000015506	00851	-	ENSDARG00000015506	34226171	34245294	upstream	47760	28472	NearestStart	klf5a	3.02201	2.54495
1	34230351	34230550	200	00852 ENSDARG00000015506	00852	-	ENSDARG00000015506	34226171	34245294	inside	14943	4180	NearestStart	klf5a	4.45163	3.28515
1	34234609	34234797	189	00853 ENSDARG00000015506	00853	-	ENSDARG00000015506	34226171	34245294	inside	10685	8438	NearestStart	klf5a	3.1847	2.46746
1	34236131	34236294	164	00854 ENSDARG00000015506	00854	-	ENSDARG00000015506	34226171	34245294	inside	9163	9000	NearestStart	klf5a	3.46141	2.71298
1	34239846	34240617	772	00855 ENSDARG00000015506	00855	-	ENSDARG00000015506	34226171	34245294	inside	5448	4677	NearestStart	klf5a	3.76296	2.91131
1	34249761	34250052	292	00856 ENSDARG00000015506	00856	-	ENSDARG00000015506	34226171	34245294	downstream	-4467	4467	NearestStart	klf5a	3.46801	2.86352
1	34286988	34287162	175	00857 ENSDARG00000013006	00857	-	ENSDARG00000013006	34248735	34318010	inside	31022	30848	NearestStart	pibf1	3.00615	2.47286
1	34749451	34749614	164	00861 ENSDARG00000052329	00861	-	ENSDARG00000052329	34817260	34840332	upstream	90881	67646	NearestStart	CD200 (2 of 3)	3.19562	2.7086
1	34867801	34867968	168	00862 ENSDARG00000052329	00862	-	ENSDARG00000052329	34817260	34840332	downstream	-27469	27469	NearestStart	CD200 (2 of 3)	4.80961	3.34746
1	34873200	34873378	179	00863 ENSDARG00000052329	00863	-	ENSDARG00000052329	34817260	34840332	downstream	-32868	32868	NearestStart	CD200 (2 of 3)	3.2259	2.49414
1	34910137	34910326	190	00864 ENSDARG00000052329	00864	-	ENSDARG00000052329	34817260	34840332	downstream	-69805	69805	NearestStart	CD200 (2 of 3)	3.34286	2.5699
1	35133487	35133769	283	00868 ENSDARG00000087826	00868	-	ENSDARG00000087826	35176368	35177090	upstream	43603	42599	NearestStart	FP236452.2	3.0834	2.49116
1	35319753	35319934	182	00871 ENSDARG00000074677	00871	-	ENSDARG00000074677	35322204	35361833	upstream	42080	2270	NearestStart	frem3	3.27095	2.55196
1	35366695	35367009	315	00872 ENSDARG00000074677	00872	-	ENSDARG00000074677	35322204	35361833	downstream	-4862	4862	NearestStart	frem3	3.50893	2.66471
1	35371882	35372054	173	00873 ENSDARG00000074677	00873	-	ENSDARG00000074677	35322204	35361833	downstream	-10049	10049	NearestStart	frem3	3.22497	2.64042
1	35397833	35398410	578	00874 ENSDARG00000094485	00874	-	ENSDARG00000094485	35373888	35403730	inside	5897	5320	NearestStart	si:dkey-27h10.2	3.23994	2.50324
1	35413024	35413191	168	00875 ENSDARG00000094485	00875	-	ENSDARG00000094485	35373888	35403730	downstream	-9294	9294	NearestStart	si:dkey-27h10.2	4.52462	3.2727
1	35608988	35609198	211	00877 ENSDARG00000027199	00877	-	ENSDARG00000027199	35605159	35637057	inside	28069	3829	NearestStart	smad1	3.21094	2.49962
1	35616558	35616772	215	00878 ENSDARG00000027199	00878	-	ENSDARG00000027199	35605159	35637057	inside	20499	11399	NearestStart	smad1	3.18972	2.48335
1	36090259	36090446	188	00883 ENSDARG00000093650	00883	-	ENSDARG00000093650	36056475	36059609	downstream	-30650	30650	NearestStart	si:ch211-287n14.3	3.30379	2.52912
1	36264458	36264622	165	00884 ENSDARG00000095555	00884	-	ENSDARG00000095555	36155613	36180900	downstream	-83558	83558	NearestStart	si:ch211-163g19.2	3.4305	2.62665
1	36556520	36556698	179	00893 ENSDARG00000036755	00893	-	ENSDARG00000036755	36454193	36480262	downstream	-76258	76258	NearestStart	prmt10	3.21201	2.48515
1	36578364	36578734	371	00894 ENSDARG00000036755	00894	-	ENSDARG00000036755	36454193	36480262	downstream	-98102	98102	NearestStart	prmt10	5.37147	3.73551
1	36619954	36620122	169	00895 ENSDARG00000036755	00895	-	ENSDARG00000036755	36454193	36480262	downstream	-139692	139692	NearestStart	prmt10	3.75025	3.17221
1	37508392	37508616	225	00903 ENSDARG00000093912	00903	-	ENSDARG00000093912	37487938	37495076	downstream	-13316	13316	NearestStart	si:dkey-27n6.5	3.51032	2.91803
1	37511955	37512124	170	00904 ENSDARG00000093912	00904	-	ENSDARG00000093912	37487938	37495076	downstream	-16879	16879	NearestStart	si:dkey-27n6.5	4.83636	3.69677
1	38072934	38073117	184	00908 ENSDARG00000076343	00908	-	ENSDARG00000076343	38106629	38110494	upstream	37560	33512	NearestStart	si:dkeyp-13d11.1	4.92023	3.83099
1	38081356	38082273	918	00909 ENSDARG00000076343	00909	-	ENSDARG00000076343	38106629	38110494	upstream	29138	24356	NearestStart	si:dkeyp-13d11.1	3.14373	2.85155
1	38101959	38102141	183	00910 ENSDARG00000076343	00910	-	ENSDARG00000076343	38106629	38110494	upstream	8535	4488	NearestStart	si:dkeyp-13d11.1	5.33882	4.21396
1	38702120	38702390	271	00930 ENSDARG00000007477	00930	-	ENSDARG00000007477	38754027	38770862	upstream	68742	51637	NearestStart	fbxo8	3.34835	2.60268
1	38730315	38731264	950	00931 ENSDARG00000007477	00931	-	ENSDARG00000007477	38754027	38770862	upstream	40547	22763	NearestStart	fbxo8	3.19604	2.49721
1	38765431	38766606	1176	00932 ENSDARG00000007477	00932	-	ENSDARG00000007477	38754027	38770862	inside	5431	4256	NearestStart	fbxo8	3.03727	2.4778
1	38832628	38832812	185	00933 ENSDARG00000012016	00933	-	ENSDARG00000012016	38808062	38824488	downstream	-8140	8140	NearestStart	CU928070.1	4.96134	3.9909
1	38903651	38903835	185	00934 ENSDARG00000011066	00934	-	ENSDARG00000011066	38827489	38873612	downstream	-30039	30039	NearestStart	GLRA3	4.02656	3.06306
1	38912248	38912432	185	00935 ENSDARG00000011066	00935	-	ENSDARG00000011066	38827489	38873612	downstream	-38636	38636	NearestStart	GLRA3	3.32764	2.56004
1	38918474	38918920	447	00936 ENSDARG00000011066	00936	-	ENSDARG00000011066	38827489	38873612	downstream	-44862	44862	NearestStart	GLRA3	3.08744	2.40447
1	38929177	38929421	245	00937 ENSDARG00000011066	00937	-	ENSDARG00000011066	38827489	38873612	downstream	-55565	55565	NearestStart	GLRA3	3.8988	3.00034
1	39155062	39155230	169	00939 ENSDARG00000053222	00939	-	ENSDARG00000053222	39159395	39171119	upstream	16057	4165	NearestStart	asb5b	3.27328	2.6588
1	39234938	39235112	175	00944 ENSDARG00000069640	00944	-	ENSDARG00000069640	39213358	39270725	inside	35787	21580	NearestStart	vegfc	3.31683	2.58203
1	39246402	39246604	203	00945 ENSDARG00000069640	00945	-	ENSDARG00000069640	39213358	39270725	inside	24323	24121	NearestStart	vegfc	3.29223	2.51863
1	39248913	39249074	162	00946 ENSDARG00000069640	00946	-	ENSDARG00000069640	39213358	39270725	inside	21812	21651	NearestStart	vegfc	3.06441	2.42563
1	39303127	39303295	169	00947 ENSDARG00000069640	00947	-	ENSDARG00000069640	39213358	39270725	downstream	-32402	32402	NearestStart	vegfc	3.0068	2.39853
1	39345622	39345800	179	00948 ENSDARG00000069640	00948	-	ENSDARG00000069640	39213358	39270725	downstream	-74897	74897	NearestStart	vegfc	5.79843	4.11404
1	39359473	39359647	175	00949 ENSDARG00000069640	00949	-	ENSDARG00000069640	39213358	39270725	downstream	-88748	88748	NearestStart	vegfc	3.36338	2.5503
1	39361495	39361696	202	00950 ENSDARG00000069640	00950	-	ENSDARG00000069640	39213358	39270725	downstream	-90770	90770	NearestStart	vegfc	4.64523	3.70705
1	39534991	39535795	805	00951 ENSDARG00000085733	00951	-	ENSDARG00000085733	39736330	39736439	upstream	201448	200535	NearestStart	dre-mir-2197	6.71135	4.75175
1	39551304	39551610	307	00952 ENSDARG00000085733	00952	-	ENSDARG00000085733	39736330	39736439	upstream	185135	184720	NearestStart	dre-mir-2197	3.84595	2.8748
1	39591566	39591740	175	00953 ENSDARG00000085733	00953	-	ENSDARG00000085733	39736330	39736439	upstream	144873	144590	NearestStart	dre-mir-2197	3.46804	2.7139
1	39714455	39714619	165	00954 ENSDARG00000085733	00954	-	ENSDARG00000085733	39736330	39736439	upstream	21984	21711	NearestStart	dre-mir-2197	3.66789	2.7632
1	40211050	40211213	164	00959 ENSDARG00000036990	00959	-	ENSDARG00000036990	40175765	40221985	inside	10935	10772	NearestStart	dctd	3.56531	2.87697
1	40282926	40283097	172	00960 ENSDARG00000024828	00960	-	ENSDARG00000024828	40245069	40258446	downstream	-24480	24480	NearestStart	tmem134	3.67568	3.14841
1	40326592	40326782	191	00961 ENSDARG00000070162	00961	-	ENSDARG00000070162	40260855	40340079	inside	13487	13297	NearestStart	stox2a	6.0149	3.81195
1	40412050	40412276	227	00962 ENSDARG00000069700	00962	-	ENSDARG00000069700	40402046	40408329	downstream	-3721	3721	NearestStart	cdk2ap2	4.21797	3.33225
1	40459570	40460659	1090	00965 ENSDARG00000093120	00965	-	ENSDARG00000093120	40449930	40479496	inside	19926	9640	NearestStart	si:dkey-117m1.4	3.40557	2.61051
1	40521356	40521568	213	00967 ENSDARG00000079631	00967	-	ENSDARG00000079631	40509087	40532942	inside	11586	11374	NearestStart	ZFP91	3.09444	2.39778
1	40531323	40532237	915	00968 ENSDARG00000079631	00968	-	ENSDARG00000079631	40509087	40532942	inside	1619	705	NearestStart	ZFP91	3.30515	2.54547
1	41043344	41043531	188	00972 ENSDARG00000088337	00972	-	ENSDARG00000088337	41067045	41078571	upstream	35227	23514	NearestStart	wu:fc34e06	4.69542	3.47867
1	41085571	41085734	164	00973 ENSDARG00000088337	00973	-	ENSDARG00000088337	41067045	41078571	downstream	-7000	7000	NearestStart	wu:fc34e06	3.07948	2.7387
1	41092168	41092353	186	00974 ENSDARG00000088337	00974	-	ENSDARG00000088337	41067045	41078571	downstream	-13597	13597	NearestStart	wu:fc34e06	3.0186	2.75366
1	41096335	41096546	212	00975 ENSDARG00000088337	00975	-	ENSDARG00000088337	41067045	41078571	downstream	-17764	17764	NearestStart	wu:fc34e06	3.45463	2.64228
1	41119870	41121496	1627	00976 ENSDARG00000075951	00976	-	ENSDARG00000075951	41080395	41120369	overlapEnd	499	499	NearestStart	CABZ01072534.1	3.10294	2.51967
1	41323155	41323331	177	00980 ENSDARG00000095651	00980	-	ENSDARG00000095651	41293585	41295724	downstream	-27431	27431	NearestStart	hmx1	3.23994	2.50324
1	41338796	41338959	164	00981 ENSDARG00000069669	00981	-	ENSDARG00000069669	41373859	41375231	upstream	36435	34900	NearestStart	adra2c	3.09671	2.38852
1	41375387	41375602	216	00982 ENSDARG00000069669	00982	-	ENSDARG00000069669	41373859	41375231	downstream	-156	156	NearestStart	adra2c	3.10266	2.50085
1	41393335	41393519	185	00983 ENSDARG00000069669	00983	-	ENSDARG00000069669	41373859	41375231	downstream	-18104	18104	NearestStart	adra2c	3.78201	3.20905
1	41396594	41397189	596	00984 ENSDARG00000069669	00984	-	ENSDARG00000069669	41373859	41375231	downstream	-21363	21363	NearestStart	adra2c	3.44733	2.64429
1	41578001	41578192	192	00988 ENSDARG00000060236	00988	-	ENSDARG00000060236	41523853	41573178	downstream	-4823	4823	NearestStart	dok7	4.81987	3.70204
1	41733641	41733811	171	00992 ENSDARG00000052866	00992	-	ENSDARG00000052866	41674936	41755089	inside	21448	21278	NearestStart	htt	3.65479	3.12068
1	41735638	41737070	1433	00993 ENSDARG00000052866	00993	-	ENSDARG00000052866	41674936	41755089	inside	19451	18019	NearestStart	htt	3.34751	2.54067
1	41787386	41787555	170	00994 ENSDARG00000052866	00994	-	ENSDARG00000052866	41674936	41755089	downstream	-32297	32297	NearestStart	htt	3.35826	2.57987
1	42396366	42396544	179	01007 ENSDARG00000024101	01007	-	ENSDARG00000024101	42339730	42365102	downstream	-31264	31264	NearestStart	adra1d	3.99791	3.42263
1	42404913	42405079	167	01008 ENSDARG00000024101	01008	-	ENSDARG00000024101	42339730	42365102	downstream	-39811	39811	NearestStart	adra1d	3.23994	2.50324
1	42635232	42635404	173	01012 ENSDARG00000084202	01012	-	ENSDARG00000084202	42660043	42660170	upstream	24938	24639	NearestStart	5S_rRNA	3.45463	2.64228
1	42643386	42643560	175	01013 ENSDARG00000084202	01013	-	ENSDARG00000084202	42660043	42660170	upstream	16784	16483	NearestStart	5S_rRNA	3.2821	2.51244
1	42676306	42676472	167	01014 ENSDARG00000087061	01014	-	ENSDARG00000087061	42663828	42672264	downstream	-4042	4042	NearestStart	si:ch211-71k14.1	3.49065	3.02879
1	42813218	42813441	224	01015 ENSDARG00000087061	01015	-	ENSDARG00000087061	42663828	42672264	downstream	-140954	140954	NearestStart	si:ch211-71k14.1	3.22375	2.74771
1	42915067	42915368	302	01016 ENSDARG00000087061	01016	-	ENSDARG00000087061	42663828	42672264	downstream	-242803	242803	NearestStart	si:ch211-71k14.1	4.55607	3.26898
1	42947850	42948024	175	01017 ENSDARG00000052713	01017	-	ENSDARG00000052713	43159073	43161595	upstream	213745	211049	NearestStart	lrrtm1	4.69619	3.69805
1	42966362	42966568	207	01018 ENSDARG00000052713	01018	-	ENSDARG00000052713	43159073	43161595	upstream	195233	192505	NearestStart	lrrtm1	4.42884	3.49927
1	42968674	42968999	326	01019 ENSDARG00000052713	01019	-	ENSDARG00000052713	43159073	43161595	upstream	192921	190074	NearestStart	lrrtm1	4.08284	3.00166
1	42977775	42978384	610	01020 ENSDARG00000052713	01020	-	ENSDARG00000052713	43159073	43161595	upstream	183820	180689	NearestStart	lrrtm1	3.00408	2.62299
1	43249729	43250140	412	01021 ENSDARG00000052713	01021	-	ENSDARG00000052713	43159073	43161595	downstream	-88134	88134	NearestStart	lrrtm1	3.58109	2.86741
1	43363279	43364763	1485	01022 ENSDARG00000085559	01022	-	ENSDARG00000085559	43357280	43357395	downstream	-5884	5884	NearestStart	5S_rRNA	3.29773	2.54067
1	43394610	43394783	174	01023 ENSDARG00000085559	01023	-	ENSDARG00000085559	43357280	43357395	downstream	-37215	37215	NearestStart	5S_rRNA	3.11899	2.42491
1	43437874	43438040	167	01024 ENSDARG00000085559	01024	-	ENSDARG00000085559	43357280	43357395	downstream	-80479	80479	NearestStart	5S_rRNA	3.01426	2.35707
1	43481086	43481248	163	01025 ENSDARG00000085559	01025	-	ENSDARG00000085559	43357280	43357395	downstream	-123691	123691	NearestStart	5S_rRNA	3.72504	3.09788
1	43882437	43882601	165	01038 ENSDARG00000052712	01038	-	ENSDARG00000052712	44035000	44067104	upstream	184667	152399	NearestStart	suclg1	4.11733	3.02272
1	43892589	43893382	794	01039 ENSDARG00000052712	01039	-	ENSDARG00000052712	44035000	44067104	upstream	174515	141618	NearestStart	suclg1	3.17808	2.52656
1	43928404	43929452	1049	01040 ENSDARG00000052712	01040	-	ENSDARG00000052712	44035000	44067104	upstream	138700	105548	NearestStart	suclg1	3.33354	2.54387
1	43930374	43930565	192	01041 ENSDARG00000052712	01041	-	ENSDARG00000052712	44035000	44067104	upstream	136730	104435	NearestStart	suclg1	3.45463	2.64228
1	43958504	43958729	226	01042 ENSDARG00000052712	01042	-	ENSDARG00000052712	44035000	44067104	upstream	108600	76271	NearestStart	suclg1	3.40557	2.61051
1	43990971	43991155	185	01043 ENSDARG00000052712	01043	-	ENSDARG00000052712	44035000	44067104	upstream	76133	43845	NearestStart	suclg1	5.72998	3.98975
1	44004229	44005058	830	01044 ENSDARG00000052712	01044	-	ENSDARG00000052712	44035000	44067104	upstream	62875	29942	NearestStart	suclg1	3.26468	2.58694
1	44010340	44010686	347	01045 ENSDARG00000052712	01045	-	ENSDARG00000052712	44035000	44067104	upstream	56764	24314	NearestStart	suclg1	3.37385	2.58996
1	44022833	44023068	236	01046 ENSDARG00000052712	01046	-	ENSDARG00000052712	44035000	44067104	upstream	44271	11932	NearestStart	suclg1	3.0209	2.36138
1	44049583	44049751	169	01047 ENSDARG00000052712	01047	-	ENSDARG00000052712	44035000	44067104	inside	17521	14583	NearestStart	suclg1	3.13185	2.43323
1	44135920	44136100	181	01049 ENSDARG00000052696	01049	-	ENSDARG00000052696	44096669	44110096	downstream	-25824	25824	NearestStart	bdh2	12.1502	7.21202
1	44180213	44181983	1771	01050 ENSDARG00000052696	01050	-	ENSDARG00000052696	44096669	44110096	downstream	-70117	70117	NearestStart	bdh2	3.06492	2.44695
1	44196420	44196605	186	01051 ENSDARG00000075112	01051	-	ENSDARG00000075112	44184477	44274869	inside	78449	11943	NearestStart	tacr3a	3.40557	2.61051
1	44204101	44205206	1106	01052 ENSDARG00000075112	01052	-	ENSDARG00000075112	44184477	44274869	inside	70768	19624	NearestStart	tacr3a	3.42173	2.62097
1	44255706	44256057	352	01053 ENSDARG00000075112	01053	-	ENSDARG00000075112	44184477	44274869	inside	19163	18812	NearestStart	tacr3a	4.56224	3.44124
1	44303948	44304109	162	01054 ENSDARG00000074132	01054	-	ENSDARG00000074132	44300516	44302891	downstream	-1057	1057	NearestStart	scpp7	3.2548	2.54472
1	44355530	44355998	469	01055 ENSDARG00000087178	01055	-	ENSDARG00000087178	44352317	44355588	overlapEnd	58	58	NearestStart	scpp9	3.36733	2.81265
1	44417862	44418056	195	01057 ENSDARG00000052019	01057	-	ENSDARG00000052019	44393992	44423718	inside	5856	5662	NearestStart	si:ch73-109d9.1	4.43433	3.59534
1	44456837	44457005	169	01058 ENSDARG00000086717	01058	-	ENSDARG00000086717	44449883	44467566	inside	10729	6954	NearestStart	CU915778.1	5.9938	4.2445
1	44633478	44633692	215	01059 ENSDARG00000078233	01059	-	ENSDARG00000078233	44621749	44654560	inside	21082	11729	NearestStart	ctnnd1	4.6166	3.44493
1	45014327	45015924	1598	01063 ENSDARG00000007786	01063	-	ENSDARG00000007786	45024760	45037415	upstream	23088	8836	NearestStart	tmx2b	3.23507	2.57866
1	45073144	45074872	1729	01064 ENSDARG00000037748	01064	-	ENSDARG00000037748	45046970	45093536	inside	20392	18664	NearestStart	slc43a1b	3.39584	2.93927
1	45077604	45077789	186	01065 ENSDARG00000037748	01065	-	ENSDARG00000037748	45046970	45093536	inside	15932	15747	NearestStart	slc43a1b	3.27095	2.55196
1	45108932	45109094	163	01066 ENSDARG00000037748	01066	-	ENSDARG00000037748	45046970	45093536	downstream	-15396	15396	NearestStart	slc43a1b	3.10319	2.40313
1	45125280	45128752	3473	01067 ENSDARG00000002840	01067	-	ENSDARG00000002840	45107205	45159739	inside	34459	18075	NearestStart	si:dkey-28b4.8	7.52733	4.7691
1	45142032	45143762	1731	01068 ENSDARG00000002840	01068	-	ENSDARG00000002840	45107205	45159739	inside	17707	15977	NearestStart	si:dkey-28b4.8	3.28613	2.81275
1	45144526	45144708	183	01069 ENSDARG00000002840	01069	-	ENSDARG00000002840	45107205	45159739	inside	15213	15031	NearestStart	si:dkey-28b4.8	3.71645	2.7778
1	45179368	45179605	238	01071 ENSDARG00000079632	01071	-	ENSDARG00000079632	45162532	45166458	downstream	-12910	12910	NearestStart	POLD4	3.13313	2.41916
1	45311917	45314563	2647	01075 ENSDARG00000082269	01075	-	ENSDARG00000082269	45317627	45317802	upstream	5885	3064	NearestStart	BX901937.1	4.68158	3.68132
1	45344272	45344433	162	01076 ENSDARG00000095971	01076	-	ENSDARG00000095971	45328314	45333276	downstream	-10996	10996	NearestStart		3.07059	2.47541
1	45348905	45349069	165	01077 ENSDARG00000016835	01077	-	ENSDARG00000016835	45327780	45356641	inside	7736	7572	NearestStart	tcirg1	3.58995	2.79739
1	45484461	45484627	167	01081 ENSDARG00000051970	01081	-	ENSDARG00000051970	45471471	45497637	inside	13176	12990	NearestStart	SMU1 (2 of 2)	3.14485	2.44165
1	45494292	45494501	210	01082 ENSDARG00000051970	01082	-	ENSDARG00000051970	45471471	45497637	inside	3345	3136	NearestStart	SMU1 (2 of 2)	3.32764	2.56004
1	45506429	45507373	945	01083 ENSDARG00000019778	01083	-	ENSDARG00000019778	45499247	45505056	downstream	-1373	1373	NearestStart	rps6	3.24465	2.52145
1	45606761	45606929	169	01087 ENSDARG00000093347	01087	-	ENSDARG00000093347	45594383	45602312	downstream	-4449	4449	NearestStart	si:ch211-239f4.6	5.04616	3.81364
1	45755462	45755628	167	01089 ENSDARG00000073976	01089	-	ENSDARG00000073976	45761521	45778821	upstream	23359	5893	NearestStart	CABZ01051901.1	3.1437	2.80712
1	45778671	45778850	180	01090 ENSDARG00000073976	01090	-	ENSDARG00000073976	45761521	45778821	overlapEnd	150	29	NearestStart	CABZ01051901.1	3.38235	2.96348
1	45790213	45790405	193	01091 ENSDARG00000095463	01091	-	ENSDARG00000095463	45786756	45790819	inside	606	414	NearestStart	si:ch73-90k17.1	3.10228	2.54631
1	45970534	45970785	252	01096 ENSDARG00000030376	01096	-	ENSDARG00000030376	45843255	46024295	inside	53761	53510	NearestStart	grin2bb	3.69658	2.94928
1	46016423	46016941	519	01097 ENSDARG00000030376	01097	-	ENSDARG00000030376	45843255	46024295	inside	7872	7354	NearestStart	grin2bb	4.94439	3.77112
1	46041327	46041962	636	01098 ENSDARG00000030376	01098	-	ENSDARG00000030376	45843255	46024295	downstream	-17032	17032	NearestStart	grin2bb	3.28816	2.59233
1	46044727	46045585	859	01099 ENSDARG00000030376	01099	-	ENSDARG00000030376	45843255	46024295	downstream	-20432	20432	NearestStart	grin2bb	3.32781	2.51987
1	46081337	46081596	260	01100 ENSDARG00000069619	01100	-	ENSDARG00000069619	46040752	46087163	inside	5826	5567	NearestStart	atf7ip	3.38105	2.57787
1	46088664	46088848	185	01101 ENSDARG00000069619	01101	-	ENSDARG00000069619	46040752	46087163	downstream	-1501	1501	NearestStart	atf7ip	3.58499	2.93064
1	46354835	46354996	162	01110 ENSDARG00000010773	01110	-	ENSDARG00000010773	46337385	46391325	inside	36490	17450	NearestStart	pnpla6	4.02826	3.2746
1	46722312	46722530	219	01116 ENSDARG00000053340	01116	-	ENSDARG00000053340	46735881	46741630	upstream	19318	13351	NearestStart	si:ch211-138g9.3	3.21201	2.48515
1	47121686	47121917	232	01132 ENSDARG00000036650	01132	-	ENSDARG00000036650	47114113	47130073	inside	8387	7573	NearestStart	cdadc1	3.03272	2.36903
1	47141495	47141658	164	01133 ENSDARG00000036645	01133	-	ENSDARG00000036645	47132343	47147148	inside	5653	5490	NearestStart	rcbtb1	4.06994	3.28947
1	47178339	47178522	184	01134 ENSDARG00000036636	01134	-	ENSDARG00000036636	47157320	47161104	downstream	-17235	17235	NearestStart	ebpl	3.26851	2.52174
1	47333059	47333282	224	01136 ENSDARG00000094160	01136	-	ENSDARG00000094160	47328173	47329987	downstream	-3072	3072	NearestStart	DLEU7	11.9187	7.36233
1	47340335	47340496	162	01137 ENSDARG00000094160	01137	-	ENSDARG00000094160	47328173	47329987	downstream	-10348	10348	NearestStart	DLEU7	4.2692	3.09703
1	47341806	47342169	364	01138 ENSDARG00000094160	01138	-	ENSDARG00000094160	47328173	47329987	downstream	-11819	11819	NearestStart	DLEU7	3.31188	2.57642
1	47412541	47412717	177	01139 ENSDARG00000036546	01139	-	ENSDARG00000036546	47385140	47421908	inside	9367	9191	NearestStart	pdxkb	3.21282	2.48568
1	47432340	47432529	190	01140 ENSDARG00000085502	01140	-	ENSDARG00000085502	47442134	47442250	upstream	9910	9605	NearestStart	5S_rRNA	3.66199	3.01759
1	47525920	47526162	243	01144 ENSDARG00000089853	01144	-	ENSDARG00000089853	47482991	47486757	downstream	-39163	39163	NearestStart	ATP5J (3 of 4)	3.16993	2.48577
1	47912909	47913961	1053	01151 ENSDARG00000069450	01151	-	ENSDARG00000069450	47911841	47928560	inside	15651	1068	NearestStart	cx41.8	3.77208	3.20705
1	47920020	47920295	276	01152 ENSDARG00000069450	01152	-	ENSDARG00000069450	47911841	47928560	inside	8540	8179	NearestStart	cx41.8	3.75491	3.07808
1	47927750	47928227	478	01153 ENSDARG00000069450	01153	-	ENSDARG00000069450	47911841	47928560	inside	810	333	NearestStart	cx41.8	3.11909	2.65104
1	48128755	48128940	186	01160 ENSDARG00000091060	01160	-	ENSDARG00000091060	48163758	48163872	upstream	35117	34818	NearestStart	5S_rRNA	3.1623	2.77086
1	48131124	48131330	207	01161 ENSDARG00000091060	01161	-	ENSDARG00000091060	48163758	48163872	upstream	32748	32428	NearestStart	5S_rRNA	3.12614	2.7773
1	48182559	48182735	177	01162 ENSDARG00000091060	01162	-	ENSDARG00000091060	48163758	48163872	downstream	-18687	18687	NearestStart	5S_rRNA	3.13659	2.86494
1	48195963	48196128	166	01163 ENSDARG00000083014	01163	-	ENSDARG00000083014	48203234	48203351	upstream	7388	7106	NearestStart	5S_rRNA	3.3709	2.87424
1	48211474	48211987	514	01164 ENSDARG00000083014	01164	-	ENSDARG00000083014	48203234	48203351	downstream	-8123	8123	NearestStart	5S_rRNA	3.35662	2.90831
1	48294516	48294923	408	01165 ENSDARG00000069438	01165	-	ENSDARG00000069438	48199031	48268849	downstream	-25667	25667	NearestStart	neurl1aa	3.07294	2.6316
1	48925122	48925283	162	01178 ENSDARG00000076333	01178	-	ENSDARG00000076333	49109597	49185906	upstream	260784	184314	NearestStart	SORCS1	3.51353	2.76572
1	48957320	48957838	519	01179 ENSDARG00000076333	01179	-	ENSDARG00000076333	49109597	49185906	upstream	228586	151759	NearestStart	SORCS1	3.29773	2.54067
1	49004120	49004289	170	01180 ENSDARG00000076333	01180	-	ENSDARG00000076333	49109597	49185906	upstream	181786	105308	NearestStart	SORCS1	3.06754	2.79597
1	49104761	49105002	242	01181 ENSDARG00000076333	01181	-	ENSDARG00000076333	49109597	49185906	upstream	81145	4595	NearestStart	SORCS1	4.11532	3.3668
1	49117998	49118198	201	01182 ENSDARG00000076333	01182	-	ENSDARG00000076333	49109597	49185906	inside	67908	8401	NearestStart	SORCS1	3.04394	2.6405
1	49120109	49120278	170	01183 ENSDARG00000076333	01183	-	ENSDARG00000076333	49109597	49185906	inside	65797	10512	NearestStart	SORCS1	8.76538	5.88548
1	49141974	49142144	171	01184 ENSDARG00000076333	01184	-	ENSDARG00000076333	49109597	49185906	inside	43932	32377	NearestStart	SORCS1	5.46112	3.94618
1	49250794	49250968	175	01185 ENSDARG00000076333	01185	-	ENSDARG00000076333	49109597	49185906	downstream	-64888	64888	NearestStart	SORCS1	3.41539	2.72015
1	49345456	49347278	1823	01186 ENSDARG00000096191	01186	-	ENSDARG00000096191	49428343	49428672	upstream	83216	81065	NearestStart	si:ch211-112b1.2	4.35573	3.52302
1	49373896	49374146	251	01187 ENSDARG00000096191	01187	-	ENSDARG00000096191	49428343	49428672	upstream	54776	54197	NearestStart	si:ch211-112b1.2	3.98528	3.38203
1	49599472	49599637	166	01192 ENSDARG00000096589	01192	-	ENSDARG00000096589	49504123	49594958	downstream	-4514	4514	NearestStart	si:ch211-112b1.3	3.41257	2.80931
1	49686073	49686243	171	01193 ENSDARG00000075045	01193	-	ENSDARG00000075045	49728563	49732289	upstream	46216	42320	NearestStart	cxcl-c1c	3.32248	2.9239
1	49697520	49697696	177	01194 ENSDARG00000075045	01194	-	ENSDARG00000075045	49728563	49732289	upstream	34769	30867	NearestStart	cxcl-c1c	6.3553	4.29264
1	49752130	49753814	1685	01195 ENSDARG00000096031	01195	-	ENSDARG00000096031	49751628	49756889	inside	4759	502	NearestStart	si:ch73-6k14.2	5.2074	3.82177
1	49763323	49763504	182	01196 ENSDARG00000096031	01196	-	ENSDARG00000096031	49751628	49756889	downstream	-6434	6434	NearestStart	si:ch73-6k14.2	4.14277	3.23254
1	49870840	49871007	168	01199 ENSDARG00000094465	01199	-	ENSDARG00000094465	49864094	49868304	downstream	-2536	2536	NearestStart	si:dkeyp-80c12.8	4.20164	3.50791
1	49893189	49893379	191	01200 ENSDARG00000052468	01200	-	ENSDARG00000052468	49876948	49915948	inside	22759	16241	NearestStart	GSK3B (2 of 2)	6.86565	4.85684
1	50006097	50006341	245	01201 ENSDARG00000022891	01201	-	ENSDARG00000022891	49987602	50004515	downstream	-1582	1582	NearestStart	zgc:175214	5.3708	4.0489
1	50134395	50134558	164	01206 ENSDARG00000012574	01206	-	ENSDARG00000012574	50112917	50155521	inside	21126	20963	NearestStart	slkb	7.17134	5.08791
1	50312387	50313695	1309	01212 ENSDARG00000095982	01212	-	ENSDARG00000095982	50312467	50312901	includeFeature	514	80	NearestStart	si:dkey-252l8.1	4.90424	3.8313
1	50396632	50396807	176	01213 ENSDARG00000030765	01213	-	ENSDARG00000030765	50416755	50426125	upstream	29493	19948	NearestStart	hadh	3.93337	3.02655
1	50450587	50450767	181	01214 ENSDARG00000052520	01214	-	ENSDARG00000052520	50440735	50457726	inside	7139	6959	NearestStart	sgms2	4.13713	3.43922
1	50697904	50698081	178	01221 ENSDARG00000080474	01221	-	ENSDARG00000080474	50698434	50698525	upstream	621	353	NearestStart	BX537118.1	3.0723	2.52578
1	50710858	50711027	170	01222 ENSDARG00000080474	01222	-	ENSDARG00000080474	50698434	50698525	downstream	-12333	12333	NearestStart	BX537118.1	3.44514	3.11225
1	50715954	50716758	805	01223 ENSDARG00000080474	01223	-	ENSDARG00000080474	50698434	50698525	downstream	-17429	17429	NearestStart	BX537118.1	3.38227	2.59824
1	50731713	50731882	170	01224 ENSDARG00000080474	01224	-	ENSDARG00000080474	50698434	50698525	downstream	-33188	33188	NearestStart	BX537118.1	3.29215	2.56568
1	50805743	50807746	2004	01225 ENSDARG00000013667	01225	-	ENSDARG00000013667	50705690	50801031	downstream	-4712	4712	NearestStart	tbck	3.30016	2.65072
1	50846496	50849250	2755	01226 ENSDARG00000013667	01226	-	ENSDARG00000013667	50705690	50801031	downstream	-45465	45465	NearestStart	tbck	3.27124	2.55719
1	50949859	50950275	417	01232 ENSDARG00000076420	01232	-	ENSDARG00000076420	50899799	50945330	downstream	-4529	4529	NearestStart	dkk2	3.38962	2.60018
1	50962754	50962932	179	01233 ENSDARG00000076420	01233	-	ENSDARG00000076420	50899799	50945330	downstream	-17424	17424	NearestStart	dkk2	3.49513	2.92673
1	50994529	50994729	201	01234 ENSDARG00000057099	01234	-	ENSDARG00000057099	50993336	51040923	inside	46394	1193	NearestStart	papss1	3.29773	2.54067
1	51089044	51089342	299	01239 ENSDARG00000016818	01239	-	ENSDARG00000016818	51073339	51097709	inside	8665	8367	NearestStart	abcg2d	3.04985	2.45341
1	51269372	51269533	162	01243 ENSDARG00000075564	01243	-	ENSDARG00000075564	51202171	51300156	inside	30784	30623	NearestStart	fam13a	4.15116	3.23323
1	51291697	51291897	201	01244 ENSDARG00000075564	01244	-	ENSDARG00000075564	51202171	51300156	inside	8459	8259	NearestStart	fam13a	5.68511	4.10086
1	51329979	51330169	191	01245 ENSDARG00000030893	01245	-	ENSDARG00000030893	51303754	51347482	inside	17503	17313	NearestStart	zgc:154142	3.25026	2.69522
1	51367378	51367548	171	01246 ENSDARG00000075043	01246	-	ENSDARG00000075043	51357105	51368376	inside	998	828	NearestStart	GPRIN3	3.1964	2.87732
1	51634734	51635514	781	01257 ENSDARG00000030289	01257	-	ENSDARG00000030289	51614688	51667364	inside	32630	20046	NearestStart	jag1a	3.37385	2.58996
1	51639495	51640292	798	01258 ENSDARG00000030289	01258	-	ENSDARG00000030289	51614688	51667364	inside	27869	24807	NearestStart	jag1a	3.20327	2.73708
1	51679703	51680481	779	01259 ENSDARG00000030289	01259	-	ENSDARG00000030289	51614688	51667364	downstream	-12339	12339	NearestStart	jag1a	3.53174	3.0922
1	51788629	51788807	179	01264 ENSDARG00000074158	01264	-	ENSDARG00000074158	51739029	51779390	downstream	-9239	9239	NearestStart	kif16ba	3.61339	2.92981
1	52185235	52186245	1011	01274 ENSDARG00000074182	01274	-	ENSDARG00000074182	52166980	52178893	downstream	-6342	6342	NearestStart	prokr1a	5.28656	3.86561
1	52299405	52299575	171	01275 ENSDARG00000096044	01275	-	ENSDARG00000096044	52296487	52297556	downstream	-1849	1849	NearestStart	si:ch211-145g9.6	3.90759	3.08996
1	52357872	52358389	518	01278 ENSDARG00000092443	01278	-	ENSDARG00000092443	52363019	52370826	upstream	12954	4630	NearestStart	si:ch211-145g9.5	4.07537	3.16737
1	52513695	52513871	177	01283 ENSDARG00000020001	01283	-	ENSDARG00000020001	52605851	52623351	upstream	109656	91980	NearestStart	rad23aa	3.28093	2.73621
1	52544806	52544968	163	01284 ENSDARG00000020001	01284	-	ENSDARG00000020001	52605851	52623351	upstream	78545	60883	NearestStart	rad23aa	3.71856	2.85121
1	52550005	52550268	264	01285 ENSDARG00000020001	01285	-	ENSDARG00000020001	52605851	52623351	upstream	73346	55583	NearestStart	rad23aa	3.652	2.76674
1	52570760	52571018	259	01286 ENSDARG00000020001	01286	-	ENSDARG00000020001	52605851	52623351	upstream	52591	34833	NearestStart	rad23aa	9.26291	6.11103
1	52579849	52580546	698	01287 ENSDARG00000020001	01287	-	ENSDARG00000020001	52605851	52623351	upstream	43502	25305	NearestStart	rad23aa	3.27092	2.78894
1	52591025	52592880	1856	01288 ENSDARG00000020001	01288	-	ENSDARG00000020001	52605851	52623351	upstream	32326	12971	NearestStart	rad23aa	4.37936	3.18281
1	52610683	52610888	206	01289 ENSDARG00000020001	01289	-	ENSDARG00000020001	52605851	52623351	inside	12668	4832	NearestStart	rad23aa	3.1473	2.82417
1	52679920	52680092	173	01294 ENSDARG00000018107	01294	-	ENSDARG00000018107	52673842	52696205	inside	16285	6078	NearestStart	rab3da	6.5419	4.84641
1	52703690	52703875	186	01295 ENSDARG00000059951	01295	-	ENSDARG00000059951	52697935	52705876	inside	2186	2001	NearestStart	pld6	3.27928	2.89283
1	52751434	52751828	395	01296 ENSDARG00000017193	01296	-	ENSDARG00000017193	52709821	52717915	downstream	-33519	33519	NearestStart	cnn1a	3.64651	3.13078
1	52758706	52759680	975	01297 ENSDARG00000059948	01297	-	ENSDARG00000059948	52759057	52787853	overlapStart	29147	351	NearestStart	HS3ST6	3.40794	2.92007
1	52777509	52777709	201	01298 ENSDARG00000059948	01298	-	ENSDARG00000059948	52759057	52787853	inside	10344	10144	NearestStart	HS3ST6	4.47295	3.23179
1	52954759	52954924	166	01302 ENSDARG00000059908	01302	-	ENSDARG00000059908	52946673	52955985	inside	1226	1061	NearestStart	CCDC86	4.26066	3.20346
1	53152376	53152541	166	01310 ENSDARG00000027143	01310	-	ENSDARG00000027143	53148289	53154374	inside	1998	1833	NearestStart	aptx	3.08123	2.40045
1	53508233	53508396	164	01318 ENSDARG00000085835	01318	-	ENSDARG00000085835	53512955	53513090	upstream	4857	4559	NearestStart	5S_rRNA	3.06891	2.39247
1	53523258	53523458	201	01319 ENSDARG00000085835	01319	-	ENSDARG00000085835	53512955	53513090	downstream	-10168	10168	NearestStart	5S_rRNA	3.40899	2.58996
1	53567096	53567265	170	01320 ENSDARG00000085835	01320	-	ENSDARG00000085835	53512955	53513090	downstream	-54006	54006	NearestStart	5S_rRNA	3.20715	2.50474
1	53622484	53622766	283	01321 ENSDARG00000085835	01321	-	ENSDARG00000085835	53512955	53513090	downstream	-109394	109394	NearestStart	5S_rRNA	3.43808	2.63156
1	53681506	53682434	929	01322 ENSDARG00000052361	01322	-	ENSDARG00000052361	53730384	53755773	upstream	74267	47950	NearestStart	il15	3.38961	2.60018
1	53715304	53716790	1487	01323 ENSDARG00000052361	01323	-	ENSDARG00000052361	53730384	53755773	upstream	40469	13594	NearestStart	il15	3.05633	2.39541
1	53740795	53741021	227	01324 ENSDARG00000052361	01324	-	ENSDARG00000052361	53730384	53755773	inside	14978	10411	NearestStart	il15	3.47278	2.73973
1	53744120	53744459	340	01325 ENSDARG00000052361	01325	-	ENSDARG00000052361	53730384	53755773	inside	11653	11314	NearestStart	il15	3.62579	3.19953
1	53771018	53771274	257	01326 ENSDARG00000020494	01326	-	ENSDARG00000020494	53762195	53773351	inside	2333	2077	NearestStart	znf330	3.89809	2.85146
1	54018021	54018388	368	01334 ENSDARG00000052375	01334	-	ENSDARG00000052375	54009243	54022662	inside	4641	4274	NearestStart	zgc:66455	3.5131	2.67836
1	54036265	54036427	163	01335 ENSDARG00000052376	01335	-	ENSDARG00000052376	54029576	54031260	downstream	-5005	5005	NearestStart	b3gnt2a	3.13371	2.53658
1	54055456	54056653	1198	01336 ENSDARG00000031203	01336	-	ENSDARG00000031203	54045655	54059982	inside	4526	3329	NearestStart	commd1	3.29773	2.54067
1	54060249	54060428	180	01337 ENSDARG00000031203	01337	-	ENSDARG00000031203	54045655	54059982	downstream	-267	267	NearestStart	commd1	3.15008	2.44504
1	54064429	54064607	179	01338 ENSDARG00000031203	01338	-	ENSDARG00000031203	54045655	54059982	downstream	-4447	4447	NearestStart	commd1	4.26294	3.09418
1	54183062	54184570	1509	01342 ENSDARG00000037734	01342	-	ENSDARG00000037734	54184472	54217570	overlapStart	34508	98	NearestStart	usp34	3.61574	3.20457
1	54190037	54190215	179	01343 ENSDARG00000037734	01343	-	ENSDARG00000037734	54184472	54217570	inside	27533	5565	NearestStart	usp34	4.42003	3.20766
1	54199934	54200126	193	01344 ENSDARG00000037734	01344	-	ENSDARG00000037734	54184472	54217570	inside	17636	15462	NearestStart	usp34	3.38962	2.60018
1	54205016	54205260	245	01345 ENSDARG00000037734	01345	-	ENSDARG00000037734	54184472	54217570	inside	12554	12310	NearestStart	usp34	3.09407	2.42265
1	54223524	54223698	175	01346 ENSDARG00000037734	01346	-	ENSDARG00000037734	54184472	54217570	downstream	-5954	5954	NearestStart	usp34	3.33777	2.57476
1	54264868	54265109	242	01347 ENSDARG00000089742	01347	-	ENSDARG00000089742	54247909	54255339	downstream	-9529	9529	NearestStart	FAM161A	3.26851	2.52174
1	54299578	54299836	259	01348 ENSDARG00000087205	01348	-	ENSDARG00000087205	54296204	54311074	inside	11496	3374	NearestStart	AKT3	3.11755	2.55677
1	54306900	54307066	167	01349 ENSDARG00000087205	01349	-	ENSDARG00000087205	54296204	54311074	inside	4174	4008	NearestStart	AKT3	3.11899	2.42491
1	54456635	54456811	177	01352 ENSDARG00000008490	01352	-	ENSDARG00000008490	54432431	54447381	downstream	-9254	9254	NearestStart	ltv1	3.45463	2.64228
1	54478772	54480129	1358	01353 ENSDARG00000012341	01353	-	ENSDARG00000012341	54448598	54473846	downstream	-4926	4926	NearestStart	capn9	3.10627	2.41667
1	54661839	54662702	864	01361 ENSDARG00000075904	01361	-	ENSDARG00000075904	54655302	54674075	inside	12236	6537	NearestStart	rfx1b	3.06891	2.39247
1	54685715	54686193	479	01362 ENSDARG00000090497	01362	-	ENSDARG00000090497	54685557	54688427	inside	2712	158	NearestStart	CABZ01067150.2	3.91456	2.98843
1	54728426	54729008	583	01365 ENSDARG00000042887	01365	-	ENSDARG00000042887	54733375	54746156	upstream	17730	4367	NearestStart	TNPO2 (2 of 2)	4.99245	4.01571
1	54851216	54851461	246	01373 ENSDARG00000030417	01373	-	ENSDARG00000030417	54829728	54941279	inside	90063	21488	NearestStart	PKD1	3.35276	2.57004
1	54870507	54871458	952	01374 ENSDARG00000030417	01374	-	ENSDARG00000030417	54829728	54941279	inside	70772	40779	NearestStart	PKD1	5.20581	3.99987
1	54874327	54874541	215	01375 ENSDARG00000030417	01375	-	ENSDARG00000030417	54829728	54941279	inside	66952	44599	NearestStart	PKD1	3.13312	2.47556
1	54879191	54879980	790	01376 ENSDARG00000030417	01376	-	ENSDARG00000030417	54829728	54941279	inside	62088	49463	NearestStart	PKD1	3.19828	2.47626
1	54881317	54881490	174	01377 ENSDARG00000030417	01377	-	ENSDARG00000030417	54829728	54941279	inside	59962	51589	NearestStart	PKD1	4.78971	3.33342
1	54892231	54892552	322	01378 ENSDARG00000030417	01378	-	ENSDARG00000030417	54829728	54941279	inside	49048	48727	NearestStart	PKD1	3.0209	2.36138
1	54918527	54919496	970	01379 ENSDARG00000030417	01379	-	ENSDARG00000030417	54829728	54941279	inside	22752	21783	NearestStart	PKD1	3.14119	2.40852
1	54929521	54929710	190	01380 ENSDARG00000030417	01380	-	ENSDARG00000030417	54829728	54941279	inside	11758	11569	NearestStart	PKD1	3.14485	2.44165
1	54931505	54931998	494	01381 ENSDARG00000030417	01381	-	ENSDARG00000030417	54829728	54941279	inside	9774	9281	NearestStart	PKD1	3.13185	2.43323
1	54933472	54934249	778	01382 ENSDARG00000030417	01382	-	ENSDARG00000030417	54829728	54941279	inside	7807	7030	NearestStart	PKD1	3.05672	2.38458
1	54935451	54935669	219	01383 ENSDARG00000030417	01383	-	ENSDARG00000030417	54829728	54941279	inside	5828	5610	NearestStart	PKD1	3.21201	2.48515
1	54960569	54960733	165	01384 ENSDARG00000030417	01384	-	ENSDARG00000030417	54829728	54941279	downstream	-19290	19290	NearestStart	PKD1	3.14485	2.44165
1	55156430	55157213	784	01391 ENSDARG00000028899	01391	-	ENSDARG00000028899	55153167	55161637	inside	5207	3263	NearestStart	tekt4	3.35826	2.57987
1	55163306	55163478	173	01392 ENSDARG00000028899	01392	-	ENSDARG00000028899	55153167	55161637	downstream	-1669	1669	NearestStart	tekt4	3.03771	2.62156
1	55268838	55269007	170	01395 ENSDARG00000075599	01395	-	ENSDARG00000075599	55260650	55274851	inside	6013	5844	NearestStart	cdc25d	3.38962	2.60018
1	55292397	55292600	204	01396 ENSDARG00000096214	01396	-	ENSDARG00000096214	55297985	55304672	upstream	12275	5385	NearestStart	si:ch211-197k17.3	3.33523	2.56495
1	55298056	55298429	374	01397 ENSDARG00000096214	01397	-	ENSDARG00000096214	55297985	55304672	inside	6616	71	NearestStart	si:ch211-197k17.3	3.14485	2.44165
1	55482546	55482730	185	01399 ENSDARG00000059826	01399	-	ENSDARG00000059826	55473932	55487002	inside	4456	4272	NearestStart	crtac1a	3.3126	2.5503
1	55484259	55484600	342	01400 ENSDARG00000059826	01400	-	ENSDARG00000059826	55473932	55487002	inside	2743	2402	NearestStart	crtac1a	3.88773	3.16888
1	55501706	55503244	1539	01402 ENSDARG00000026489	01402	-	ENSDARG00000026489	55499599	55511646	inside	9940	2107	NearestStart	khsrp	3.05007	2.5008
1	55523999	55524883	885	01403 ENSDARG00000005690	01403	-	ENSDARG00000005690	55513601	55537156	inside	13157	10398	NearestStart	si:ch211-196h16.11	3.70778	3.0914
1	55552497	55553327	831	01404 ENSDARG00000059816	01404	-	ENSDARG00000059816	55546682	55548292	downstream	-4205	4205	NearestStart	C1H19orf53	3.86338	2.83666
1	55556414	55556588	175	01405 ENSDARG00000059816	01405	-	ENSDARG00000059816	55546682	55548292	downstream	-8122	8122	NearestStart	C1H19orf53	3.62817	2.78557
1	55560575	55561220	646	01406 ENSDARG00000059816	01406	-	ENSDARG00000059816	55546682	55548292	downstream	-12283	12283	NearestStart	C1H19orf53	3.32764	2.56004
1	55569082	55569307	226	01407 ENSDARG00000002980	01407	-	ENSDARG00000002980	55550030	55577651	inside	8569	8344	NearestStart	vps54	4.05245	3.2221
1	55571879	55572277	399	01408 ENSDARG00000002980	01408	-	ENSDARG00000002980	55550030	55577651	inside	5772	5374	NearestStart	vps54	4.53113	3.34789
1	55588113	55589837	1725	01409 ENSDARG00000002980	01409	-	ENSDARG00000002980	55550030	55577651	downstream	-10462	10462	NearestStart	vps54	3.34868	2.57735
1	55597719	55597905	187	01410 ENSDARG00000091592	01410	-	ENSDARG00000091592	55587656	55608269	inside	10550	10063	NearestStart	peli1a	3.04169	2.47275
1	55710369	55710587	219	01413 ENSDARG00000024681	01413	-	ENSDARG00000024681	55700411	55705939	downstream	-4430	4430	NearestStart	pane1	3.09369	2.40852
1	55730738	55731074	337	01414 ENSDARG00000019765	01414	-	ENSDARG00000019765	55708458	55722416	downstream	-8322	8322	NearestStart	C1H7orf55	3.32764	2.56004
1	55762394	55762795	402	01415 ENSDARG00000075754	01415	-	ENSDARG00000075754	55730478	55750050	downstream	-12344	12344	NearestStart	mri1	4.11733	3.02272
1	55774543	55774844	302	01416 ENSDARG00000036281	01416	-	ENSDARG00000036281	55755229	55778413	inside	3870	3569	NearestStart	CC2D1A	3.25573	2.76494
1	56313499	56313665	167	01423 ENSDARG00000033789	01423	-	ENSDARG00000033789	56319931	56325525	upstream	12026	6266	NearestStart	ndufb7	3.29773	2.54067
1	56328084	56329878	1795	01424 ENSDARG00000033789	01424	-	ENSDARG00000033789	56319931	56325525	downstream	-2559	2559	NearestStart	ndufb7	3.13338	2.43423
1	56360712	56362975	2264	01425 ENSDARG00000011983	01425	-	ENSDARG00000011983	56326789	56350533	downstream	-10179	10179	NearestStart	zgc:136908	3.36537	2.56331
1	56377598	56378084	487	01426 ENSDARG00000079062	01426	-	ENSDARG00000079062	56357456	56379908	inside	2310	1824	NearestStart	samd1b	3.2259	2.49414
1	56550234	56550933	700	01430 ENSDARG00000012263	01430	-	ENSDARG00000012263	56517096	56534610	downstream	-15624	15624	NearestStart	CABZ01036814.1	3.3126	2.5503
1	56571569	56572045	477	01431 ENSDARG00000093198	01431	-	ENSDARG00000093198	56535325	56571729	overlapEnd	160	160	NearestStart	C3 (9 of 9)	3.32764	2.56004
1	56693799	56694009	211	01433 ENSDARG00000053462	01433	-	ENSDARG00000053462	56654293	56669256	downstream	-24543	24543	NearestStart	C3 (5 of 9)	3.15799	2.45016
1	56711494	56711678	185	01434 ENSDARG00000012694	01434	-	ENSDARG00000012694	56676993	56723747	inside	12253	12069	NearestStart	c3a	3.59503	2.69068
1	56746572	56746738	167	01435 ENSDARG00000078503	01435	-	ENSDARG00000078503	56734865	56760631	inside	14059	11707	NearestStart	DENND1C	3.158	2.49818
1	56789267	56789435	169	01437 ENSDARG00000083866	01437	-	ENSDARG00000083866	56800732	56800847	upstream	11580	11297	NearestStart	5S_rRNA	3.2821	2.51244
1	56790233	56790765	533	01438 ENSDARG00000083866	01438	-	ENSDARG00000083866	56800732	56800847	upstream	10614	9967	NearestStart	5S_rRNA	3.0098	2.34849
1	56800104	56800265	162	01439 ENSDARG00000083866	01439	-	ENSDARG00000083866	56800732	56800847	upstream	743	467	NearestStart	5S_rRNA	3.88044	3.00993
1	56803662	56803847	186	01440 ENSDARG00000083866	01440	-	ENSDARG00000083866	56800732	56800847	downstream	-2815	2815	NearestStart	5S_rRNA	3.19828	2.47626
1	56886979	56887176	198	01444 ENSDARG00000036272	01444	-	ENSDARG00000036272	56891422	56909879	upstream	22900	4246	NearestStart	gcgrb	3.1847	2.46746
1	56899108	56899277	170	01445 ENSDARG00000036272	01445	-	ENSDARG00000036272	56891422	56909879	inside	10771	7686	NearestStart	gcgrb	3.92676	3.04756
1	56974476	56975089	614	01446 ENSDARG00000025074	01446	-	ENSDARG00000025074	56969373	56981222	inside	6746	5103	NearestStart	CABZ01059390.1	3.22309	2.73905
1	56989394	56990058	665	01447 ENSDARG00000040928	01447	-	ENSDARG00000040928	56989379	56990032	overlapEnd	638	15	NearestStart	CABZ01059391.1	5.74199	4.22451
1	57103571	57104362	792	01452 ENSDARG00000059786	01452	-	ENSDARG00000059786	57093643	57102381	downstream	-1190	1190	NearestStart	CABZ01059408.1	4.34824	3.36639
1	57186861	57187044	184	01453 ENSDARG00000087005	01453	-	ENSDARG00000087005	57172757	57190333	inside	3472	3289	NearestStart	CABZ01059415.1	3.63765	3.0675
1	57274727	57274911	185	01454 ENSDARG00000091707	01454	-	ENSDARG00000091707	57263867	57289613	inside	14886	10860	NearestStart	CABZ01059421.1	3.13185	2.43323
1	57277774	57277964	191	01455 ENSDARG00000091707	01455	-	ENSDARG00000091707	57263867	57289613	inside	11839	11649	NearestStart	CABZ01059421.1	3.2364	2.76201
1	57283678	57283856	179	01456 ENSDARG00000091707	01456	-	ENSDARG00000091707	57263867	57289613	inside	5935	5757	NearestStart	CABZ01059421.1	4.35238	3.17611
1	57641923	57643016	1094	01464 ENSDARG00000007289	01464	-	ENSDARG00000007289	57636360	57646923	inside	5000	3907	NearestStart	METRNL (1 of 2)	4.0729	3.24762
1	57644295	57644629	335	01465 ENSDARG00000007289	01465	-	ENSDARG00000007289	57636360	57646923	inside	2628	2294	NearestStart	METRNL (1 of 2)	3.17779	2.54818
1	57660889	57661137	249	01466 ENSDARG00000043431	01466	-	ENSDARG00000043431	57653318	57670482	inside	9593	7571	NearestStart	b3gntl1	3.91764	3.11301
1	57834573	57835905	1333	01467 ENSDARG00000096509	01467	-	ENSDARG00000096509	57822555	57830576	downstream	-3997	3997	NearestStart	si:dkey-27j5.9	3.63626	3.052
1	57983635	57984171	537	01468 ENSDARG00000089710	01468	-	ENSDARG00000089710	57983887	57989617	overlapStart	5982	252	NearestStart	CABZ01058873.3	3.39468	2.62002
1	58017718	58017888	171	01469 ENSDARG00000057844	01469	-	ENSDARG00000057844	58006904	58010244	downstream	-7474	7474	NearestStart	zgc:171470	3.15799	2.45016
1	58391017	58391187	171	01475 ENSDARG00000078276	01475	-	ENSDARG00000078276	58374526	58387672	downstream	-3345	3345	NearestStart	COLGALT1 (3 of 3)	4.98332	3.82164
1	58554517	58554694	178	01481 ENSDARG00000074205	01481	-	ENSDARG00000074205	58520142	58524010	downstream	-30507	30507	NearestStart	si:dkey-1c7.3	3.69043	2.92068
1	58794487	58795408	922	01485 ENSDARG00000094433	01485	-	ENSDARG00000094433	58792132	58801668	inside	7181	2355	NearestStart	caspbl	3.14274	2.43814
1	59108028	59108291	264	01487 ENSDARG00000096516	01487	-	ENSDARG00000096516	59103348	59108729	inside	701	438	NearestStart	si:ch73-236c18.7	3.71098	2.87838
1	59129381	59130592	1212	01488 ENSDARG00000074088	01488	-	ENSDARG00000074088	59127795	59136372	inside	6991	1586	NearestStart	zgc:194906	3.23264	2.86402
1	59171953	59172453	501	01489 ENSDARG00000062524	01489	-	ENSDARG00000062524	59167890	59169435	downstream	-2518	2518	NearestStart	ZNF507	3.01417	2.3837
1	59249513	59249690	178	01493 ENSDARG00000075541	01493	-	ENSDARG00000075541	59245732	59249008	downstream	-505	505	NearestStart	CU550716.4	3.35876	2.89355
1	59434219	59434402	184	01494 ENSDARG00000095773	01494	-	ENSDARG00000095773	59432703	59433977	downstream	-242	242	NearestStart	TRIM14 (14 of 17)	5.7467	4.30451
1	59478380	59478603	224	01495 ENSDARG00000018436	01495	-	ENSDARG00000018436	59475545	59484499	inside	6119	2835	NearestStart	CABZ01096573.1	3.09998	2.70568
1	59522671	59524530	1860	01496 ENSDARG00000034273	01496	-	ENSDARG00000034273	59519116	59528888	inside	6217	3555	NearestStart	sid4	3.10918	2.68621
1	59647694	59648864	1171	01498 ENSDARG00000017255	01498	-	ENSDARG00000017255	59667310	59677129	upstream	29435	18446	NearestStart	tmed1b	4.39709	3.24528
1	59650871	59651057	187	01499 ENSDARG00000017255	01499	-	ENSDARG00000017255	59667310	59677129	upstream	26258	16253	NearestStart	tmed1b	5.31778	3.94963
1	59684097	59684557	461	01500 ENSDARG00000017255	01500	-	ENSDARG00000017255	59667310	59677129	downstream	-6968	6968	NearestStart	tmed1b	3.01792	2.71694
1	59691364	59691830	467	01501 ENSDARG00000017255	01501	-	ENSDARG00000017255	59667310	59677129	downstream	-14235	14235	NearestStart	tmed1b	3.11281	2.74452
1	59697091	59698132	1042	01502 ENSDARG00000017255	01502	-	ENSDARG00000017255	59667310	59677129	downstream	-19962	19962	NearestStart	tmed1b	3.04238	2.70868
1	59801297	59802686	1390	01503 ENSDARG00000089965	01503	-	ENSDARG00000089965	59789246	59796433	downstream	-4864	4864	NearestStart	VAV1 (2 of 2)	3.15133	2.72328
1	59853008	59853848	841	01504 ENSDARG00000038681	01504	-	ENSDARG00000038681	59849478	59851252	downstream	-1756	1756	NearestStart	MFAP4 (1 of 14)	3.56386	3.07834
1	59859459	59859641	183	01505 ENSDARG00000095746	01505	-	ENSDARG00000095746	59856900	59859222	downstream	-237	237	NearestStart	MFAP4 (13 of 14)	3.19828	2.47626
1	59914405	59914686	282	01506 ENSDARG00000069046	01506	-	ENSDARG00000069046	59908885	59915757	inside	1352	1071	NearestStart	CABZ01118678.1	3.03535	2.41117
1	59919441	59922843	3403	01507 ENSDARG00000069046	01507	-	ENSDARG00000069046	59908885	59915757	downstream	-3684	3684	NearestStart	CABZ01118678.1	3.37385	2.58996
1	59943536	59945930	2395	01508 ENSDARG00000042561	01508	-	ENSDARG00000042561	59937888	59962020	inside	18484	5648	NearestStart	lpar2b	3.20326	2.54605
1	59946985	59947500	516	01509 ENSDARG00000042561	01509	-	ENSDARG00000042561	59937888	59962020	inside	15035	9097	NearestStart	lpar2b	3.25414	2.51244
1	60021009	60022837	1829	01512 ENSDARG00000044671	01512	-	ENSDARG00000044671	59992739	60022767	overlapEnd	1758	70	NearestStart	wfikkn1	4.02746	3.17201
1	60052611	60052781	171	01516 ENSDARG00000043471	01516	-	ENSDARG00000043471	60061325	60068255	upstream	15644	8544	NearestStart	CABZ01117079.1	4.83187	3.54937
1	60064750	60065192	443	01517 ENSDARG00000043471	01517	-	ENSDARG00000043471	60061325	60068255	inside	3505	3063	NearestStart	CABZ01117079.1	4.36222	3.47899
1	60099002	60100575	1574	01518 ENSDARG00000043471	01518	-	ENSDARG00000043471	60061325	60068255	downstream	-30747	30747	NearestStart	CABZ01117079.1	4.66982	3.53909
1	60234145	60235919	1775	01528 ENSDARG00000090506	01528	-	ENSDARG00000090506	60221103	60228551	downstream	-5594	5594	NearestStart	GTF3C1	3.6137	3.16773
1	60263165	60263421	257	01529 ENSDARG00000028524	01529	-	ENSDARG00000028524	60230505	60263365	overlapEnd	200	56	NearestStart	col5a3b	5.82371	4.37191
1	60287744	60288099	356	01530 ENSDARG00000076938	01530	-	ENSDARG00000076938	60279954	60289344	inside	1600	1245	NearestStart	txndc11	3.15193	2.83265
1	32538992	32539346	355	01 ENSDARG00000073745	01	+	ENSDARG00000073745	32450729	32452453	downstream	88263	86539	NearestStart	zgc:174320	3.00102	2.99688
1	56258055	56258359	305	02 ENSDARG00000095297	02	+	ENSDARG00000095297	56263673	56268261	upstream	-5618	5314	NearestStart	si:ch73-341p18.6	3.31241	3.2599
10	24851	25969	1119	14141 ENSDARG00000026797	14141	+	ENSDARG00000026797	22949	29534	inside	1902	1902	NearestStart	akt2l	3.55599	3.07894
10	41919	42123	205	14142 ENSDARG00000088063	14142	+	ENSDARG00000088063	31560	35379	downstream	10359	6540	NearestStart	NHLRC3	3.98177	3.22884
10	147571	148860	1290	14144 ENSDARG00000058985	14144	+	ENSDARG00000058985	146701	158515	inside	870	870	NearestStart	KCNJ6	3.45491	3.08937
10	158073	159360	1288	14145 ENSDARG00000036974	14145	+	ENSDARG00000036974	162944	166288	upstream	-4871	3584	NearestStart	ripply3	3.38392	2.96691
10	165998	166277	280	14146 ENSDARG00000036974	14146	+	ENSDARG00000036974	162944	166288	inside	3054	11	NearestStart	ripply3	3.21776	2.7865
10	215681	222827	7147	14147 ENSDARG00000039934	14147	+	ENSDARG00000039934	224964	230364	upstream	-9283	2137	NearestStart	hlcs	3.04277	2.67701
10	381870	382799	930	14151 ENSDARG00000087585	14151	+	ENSDARG00000087585	394389	401795	upstream	-12519	11590	NearestStart	FAM222A (1 of 2)	3.47686	2.98193
10	407707	408068	362	14152 ENSDARG00000087910	14152	+	ENSDARG00000087910	407728	422464	overlapStart	-21	21	NearestStart	DACT3 (1 of 2)	3.56517	3.13091
10	436699	437732	1034	14153 ENSDARG00000042872	14153	+	ENSDARG00000042872	428694	456204	inside	8005	8005	NearestStart	zdhhc8a	3.87353	2.97439
10	448678	450615	1938	14154 ENSDARG00000074329	14154	+	ENSDARG00000074329	468508	506952	upstream	-19830	17893	NearestStart	arvcfa	3.83953	3.17709
10	455368	456828	1461	14155 ENSDARG00000074329	14155	+	ENSDARG00000074329	468508	506952	upstream	-13140	11680	NearestStart	arvcfa	3.0752	2.46079
10	484589	484782	194	14156 ENSDARG00000074329	14156	+	ENSDARG00000074329	468508	506952	inside	16081	16081	NearestStart	arvcfa	3.0195	2.60571
10	511387	511922	536	14157 ENSDARG00000095223	14157	+	ENSDARG00000095223	508120	513888	inside	3267	1966	NearestStart	si:ch211-242f23.3	3.8599	3.26474
10	520865	521032	168	14158 ENSDARG00000010712	14158	+	ENSDARG00000010712	520128	534210	inside	737	737	NearestStart	npffr1l3	6.23765	4.47699
10	582206	583022	817	14159 ENSDARG00000075226	14159	+	ENSDARG00000075226	578458	586829	inside	3748	3748	NearestStart	SMAD4 (5 of 6)	4.0493	3.09109
10	587593	588024	432	14160 ENSDARG00000075226	14160	+	ENSDARG00000075226	578458	586829	downstream	9135	764	NearestStart	SMAD4 (5 of 6)	7.26713	5.04863
10	589828	590492	665	14161 ENSDARG00000075226	14161	+	ENSDARG00000075226	578458	586829	downstream	11370	2999	NearestStart	SMAD4 (5 of 6)	3.27508	2.82831
10	902109	902332	224	14170 ENSDARG00000087987	14170	+	ENSDARG00000087987	888263	888343	downstream	13846	13766	NearestStart	CU694495.1	3.62186	2.98222
10	1094739	1094912	174	14175 ENSDARG00000087341	14175	+	ENSDARG00000087341	1096089	1121264	upstream	-1350	1177	NearestStart	unc5c	3.14437	2.65839
10	1432271	1432450	180	14179 ENSDARG00000039959	14179	+	ENSDARG00000039959	1438638	1455859	upstream	-6367	6188	NearestStart	gdnfa	5.10208	3.41566
10	1438903	1440371	1469	14180 ENSDARG00000039959	14180	+	ENSDARG00000039959	1438638	1455859	inside	265	265	NearestStart	gdnfa	3.21953	2.81255
10	1467390	1467601	212	14181 ENSDARG00000089629	14181	+	ENSDARG00000089629	1486944	1499970	upstream	-19554	19343	NearestStart	WDR70 (2 of 2)	6.4223	4.63007
10	1502697	1503072	376	14182 ENSDARG00000089629	14182	+	ENSDARG00000089629	1486944	1499970	downstream	15753	2727	NearestStart	WDR70 (2 of 2)	3.15097	2.51328
10	1676506	1676768	263	14190 ENSDARG00000075376	14190	+	ENSDARG00000075376	1665488	1706385	inside	11018	11018	NearestStart	SGSM1 (2 of 2)	3.23659	2.48125
10	1701754	1702185	432	14191 ENSDARG00000014963	14191	+	ENSDARG00000014963	1708216	1711580	upstream	-6462	6031	NearestStart	triap1	3.57372	3.11598
10	1715453	1715766	314	14192 ENSDARG00000014963	14192	+	ENSDARG00000014963	1708216	1711580	downstream	7237	3873	NearestStart	triap1	6.38297	4.68492
10	1870728	1870952	225	14197 ENSDARG00000058868	14197	+	ENSDARG00000058868	1878297	1921518	upstream	-7569	7345	NearestStart	apc	3.71177	3.04206
10	1917300	1917479	180	14198 ENSDARG00000031749	14198	+	ENSDARG00000031749	1928072	1929034	upstream	-10772	10593	NearestStart	C3AR1	3.34863	2.54204
10	1938331	1938546	216	14199 ENSDARG00000031749	14199	+	ENSDARG00000031749	1928072	1929034	downstream	10259	9297	NearestStart	C3AR1	3.82184	2.93213
10	2149336	2149498	163	14204 ENSDARG00000067824	14204	+	ENSDARG00000067824	2201990	2420674	upstream	-52654	52492	NearestStart	si:ch211-122m3.1	3.34578	2.54581
10	2232657	2232823	167	14205 ENSDARG00000084554	14205	+	ENSDARG00000084554	2235452	2235566	upstream	-2795	2629	NearestStart	5S_rRNA	3.63802	3.18752
10	2250916	2252211	1296	14206 ENSDARG00000084554	14206	+	ENSDARG00000084554	2235452	2235566	downstream	15464	15350	NearestStart	5S_rRNA	4.57575	3.57764
10	2296060	2296238	179	14207 ENSDARG00000084554	14207	+	ENSDARG00000084554	2235452	2235566	downstream	60608	60494	NearestStart	5S_rRNA	3.38962	2.60018
10	2313043	2313212	170	14208 ENSDARG00000084554	14208	+	ENSDARG00000084554	2235452	2235566	downstream	77591	77477	NearestStart	5S_rRNA	4.00128	3.22053
10	2336069	2336375	307	14209 ENSDARG00000084554	14209	+	ENSDARG00000084554	2235452	2235566	downstream	100617	100503	NearestStart	5S_rRNA	3.32764	2.56004
10	2343166	2343355	190	14210 ENSDARG00000084554	14210	+	ENSDARG00000084554	2235452	2235566	downstream	107714	107600	NearestStart	5S_rRNA	3.14723	2.51474
10	2344408	2344637	230	14211 ENSDARG00000084554	14211	+	ENSDARG00000084554	2235452	2235566	downstream	108956	108842	NearestStart	5S_rRNA	3.17734	2.43743
10	2388392	2390204	1813	14212 ENSDARG00000084554	14212	+	ENSDARG00000084554	2235452	2235566	downstream	152940	152826	NearestStart	5S_rRNA	3.11757	2.71695
10	2595155	2595971	817	14225 ENSDARG00000058949	14225	+	ENSDARG00000058949	2595456	2607514	overlapStart	-301	301	NearestStart	SPIN4 (3 of 3)	3.22512	2.73207
10	2598182	2599066	885	14226 ENSDARG00000058949	14226	+	ENSDARG00000058949	2595456	2607514	inside	2726	2726	NearestStart	SPIN4 (3 of 3)	5.25605	3.91261
10	2631371	2631537	167	14227 ENSDARG00000089361	14227	+	ENSDARG00000089361	2614096	2622395	downstream	17275	8976	NearestStart	wu:fb59d01	3.89666	3.17606
10	2647285	2647494	210	14228 ENSDARG00000058946	14228	+	ENSDARG00000058946	2655622	2667196	upstream	-8337	8128	NearestStart	CU856539.2	3.08821	2.45881
10	2721199	2722886	1688	14229 ENSDARG00000084710	14229	+	ENSDARG00000084710	2715757	2715873	downstream	5442	5326	NearestStart	5S_rRNA	3.84326	2.81523
10	2724731	2725182	452	14230 ENSDARG00000084710	14230	+	ENSDARG00000084710	2715757	2715873	downstream	8974	8858	NearestStart	5S_rRNA	3.31881	2.5364
10	2745257	2745439	183	14231 ENSDARG00000032801	14231	+	ENSDARG00000032801	2742740	2782570	inside	2517	2517	NearestStart	grk5	3.2259	2.49414
10	2769506	2769840	335	14232 ENSDARG00000032801	14232	+	ENSDARG00000032801	2742740	2782570	inside	26766	12730	NearestStart	grk5	3.47981	2.63691
10	2853525	2854745	1221	14235 ENSDARG00000038308	14235	+	ENSDARG00000038308	2868397	2878128	upstream	-14872	13652	NearestStart	ykt6	3.07711	2.39778
10	2864958	2865422	465	14236 ENSDARG00000038308	14236	+	ENSDARG00000038308	2868397	2878128	upstream	-3439	2975	NearestStart	ykt6	3.12066	2.52105
10	2915220	2915394	175	14238 ENSDARG00000013024	14238	+	ENSDARG00000013024	2926300	2948489	upstream	-11080	10906	NearestStart	ERAP1 (1 of 2)	3.90504	3.19234
10	2934897	2935077	181	14239 ENSDARG00000013024	14239	+	ENSDARG00000013024	2926300	2948489	inside	8597	8597	NearestStart	ERAP1 (1 of 2)	3.263	2.75087
10	3021825	3022645	821	14242 ENSDARG00000092775	14242	+	ENSDARG00000092775	3004727	3006696	downstream	17098	15129	NearestStart	si:dkey-24n17.9	5.62715	3.78848
10	3026907	3027186	280	14243 ENSDARG00000092775	14243	+	ENSDARG00000092775	3004727	3006696	downstream	22180	20211	NearestStart	si:dkey-24n17.9	3.28304	2.53115
10	3028189	3029406	1218	14244 ENSDARG00000092775	14244	+	ENSDARG00000092775	3004727	3006696	downstream	23462	21493	NearestStart	si:dkey-24n17.9	3.45299	2.65847
10	3095781	3096416	636	14246 ENSDARG00000075054	14246	+	ENSDARG00000075054	3076991	3126780	inside	18790	18790	NearestStart	RASGRF2 (2 of 2)	3.76669	2.84759
10	3107965	3108439	475	14247 ENSDARG00000037843	14247	+	ENSDARG00000037843	3136440	3145057	upstream	-28475	28001	NearestStart	TOR4A (2 of 4)	9.3366	6.21112
10	3115190	3115811	622	14248 ENSDARG00000037843	14248	+	ENSDARG00000037843	3136440	3145057	upstream	-21250	20629	NearestStart	TOR4A (2 of 4)	3.05342	2.3971
10	3161345	3161507	163	14249 ENSDARG00000019188	14249	+	ENSDARG00000019188	3159004	3164911	inside	2341	2341	NearestStart	ube2l3a	3.59461	2.80331
10	3321588	3321779	192	14253 ENSDARG00000021564	14253	+	ENSDARG00000021564	3307331	3325707	inside	14257	3928	NearestStart	VDAC3 (2 of 3)	3.70746	3.06036
10	3353284	3353560	277	14254 ENSDARG00000008560	14254	+	ENSDARG00000008560	3344274	3366709	inside	9010	9010	NearestStart	brap	5.14026	3.5791
10	3366308	3366746	439	14255 ENSDARG00000008560	14255	+	ENSDARG00000008560	3344274	3366709	overlapEnd	22034	37	NearestStart	brap	3.17551	2.44731
10	3447681	3447853	173	14261 ENSDARG00000020334	14261	+	ENSDARG00000020334	3435696	3460177	inside	11985	11985	NearestStart	ptpn11a	5.60197	3.87195
10	3506132	3506323	192	14262 ENSDARG00000063436	14262	+	ENSDARG00000063436	3488896	3522704	inside	17236	16381	NearestStart	RPH3A (1 of 2)	3.19906	2.56805
10	3508256	3508499	244	14263 ENSDARG00000008948	14263	+	ENSDARG00000008948	3527758	3540499	upstream	-19502	19259	NearestStart	PLA2G3 (1 of 2)	3.28304	2.53115
10	3556507	3557959	1453	14264 ENSDARG00000086084	14264	+	ENSDARG00000086084	3542279	3557725	overlapEnd	14228	234	NearestStart	CU571170.2	3.24881	2.55205
10	3576053	3576277	225	14265 ENSDARG00000086084	14265	+	ENSDARG00000086084	3542279	3557725	downstream	33774	18328	NearestStart	CU571170.2	3.25702	2.69931
10	3598970	3599151	182	14266 ENSDARG00000086084	14266	+	ENSDARG00000086084	3542279	3557725	downstream	56691	41245	NearestStart	CU571170.2	3.58568	2.69791
10	3630698	3630868	171	14267 ENSDARG00000086084	14267	+	ENSDARG00000086084	3542279	3557725	downstream	88419	72973	NearestStart	CU571170.2	3.36439	2.6132
10	3632589	3632757	169	14268 ENSDARG00000086084	14268	+	ENSDARG00000086084	3542279	3557725	downstream	90310	74864	NearestStart	CU571170.2	3.03272	2.36903
10	3638460	3638621	162	14269 ENSDARG00000086084	14269	+	ENSDARG00000086084	3542279	3557725	downstream	96181	80735	NearestStart	CU571170.2	3.99124	2.90225
10	3649203	3651051	1849	14270 ENSDARG00000089527	14270	+	ENSDARG00000089527	3737423	3892842	upstream	-88220	86372	NearestStart	FP236598.1	3.00291	2.4216
10	3693775	3695691	1917	14271 ENSDARG00000089527	14271	+	ENSDARG00000089527	3737423	3892842	upstream	-43648	41732	NearestStart	FP236598.1	4.43096	3.59389
10	3741859	3742591	733	14272 ENSDARG00000089527	14272	+	ENSDARG00000089527	3737423	3892842	inside	4436	4436	NearestStart	FP236598.1	3.45463	2.64228
10	3744094	3744654	561	14273 ENSDARG00000089527	14273	+	ENSDARG00000089527	3737423	3892842	inside	6671	6671	NearestStart	FP236598.1	3.86839	2.9159
10	3747141	3747329	189	14274 ENSDARG00000089527	14274	+	ENSDARG00000089527	3737423	3892842	inside	9718	9718	NearestStart	FP236598.1	3.24924	2.91915
10	3764947	3765706	760	14275 ENSDARG00000089527	14275	+	ENSDARG00000089527	3737423	3892842	inside	27524	27524	NearestStart	FP236598.1	4.08284	3.00166
10	3829666	3829847	182	14276 ENSDARG00000089527	14276	+	ENSDARG00000089527	3737423	3892842	inside	92243	62995	NearestStart	FP236598.1	3.18835	2.53613
10	3830948	3831788	841	14277 ENSDARG00000089527	14277	+	ENSDARG00000089527	3737423	3892842	inside	93525	61054	NearestStart	FP236598.1	4.09182	2.96074
10	3863207	3863801	595	14278 ENSDARG00000089527	14278	+	ENSDARG00000089527	3737423	3892842	inside	125784	29041	NearestStart	FP236598.1	3.6694	2.73576
10	3872894	3873077	184	14279 ENSDARG00000089527	14279	+	ENSDARG00000089527	3737423	3892842	inside	135471	19765	NearestStart	FP236598.1	3.4057	2.58816
10	3883548	3883754	207	14280 ENSDARG00000087109	14280	+	ENSDARG00000087109	4023777	4047488	upstream	-140229	140023	NearestStart	TTC28 (1 of 2)	4.66043	3.35454
10	3886821	3886998	178	14281 ENSDARG00000087109	14281	+	ENSDARG00000087109	4023777	4047488	upstream	-136956	136779	NearestStart	TTC28 (1 of 2)	3.45463	2.64228
10	3911497	3911842	346	14282 ENSDARG00000087109	14282	+	ENSDARG00000087109	4023777	4047488	upstream	-112280	111935	NearestStart	TTC28 (1 of 2)	3.10627	2.41667
10	3925991	3926223	233	14283 ENSDARG00000087109	14283	+	ENSDARG00000087109	4023777	4047488	upstream	-97786	97554	NearestStart	TTC28 (1 of 2)	3.37385	2.58996
10	3950602	3951057	456	14284 ENSDARG00000087109	14284	+	ENSDARG00000087109	4023777	4047488	upstream	-73175	72720	NearestStart	TTC28 (1 of 2)	3.45463	2.64228
10	3987336	3987795	460	14285 ENSDARG00000087109	14285	+	ENSDARG00000087109	4023777	4047488	upstream	-36441	35982	NearestStart	TTC28 (1 of 2)	3.21201	2.48515
10	3995152	3995714	563	14286 ENSDARG00000087109	14286	+	ENSDARG00000087109	4023777	4047488	upstream	-28625	28063	NearestStart	TTC28 (1 of 2)	3.2259	2.49414
10	4041731	4041961	231	14287 ENSDARG00000036005	14287	+	ENSDARG00000036005	4054078	4094406	upstream	-12347	12117	NearestStart	pitpnb	3.07712	2.3872
10	4066340	4067502	1163	14288 ENSDARG00000036005	14288	+	ENSDARG00000036005	4054078	4094406	inside	12262	12262	NearestStart	pitpnb	3.4144	2.78771
10	4074726	4075131	406	14289 ENSDARG00000036005	14289	+	ENSDARG00000036005	4054078	4094406	inside	20648	19275	NearestStart	pitpnb	6.79693	4.76067
10	4079220	4079402	183	14290 ENSDARG00000076529	14290	+	ENSDARG00000076529	4103592	4106723	upstream	-24372	24190	NearestStart	mn1a	4.29379	3.21229
10	4103825	4106002	2178	14291 ENSDARG00000076529	14291	+	ENSDARG00000076529	4103592	4106723	inside	233	233	NearestStart	mn1a	3.01124	2.44463
10	4176420	4176615	196	14292 ENSDARG00000076529	14292	+	ENSDARG00000076529	4103592	4106723	downstream	72828	69697	NearestStart	mn1a	3.3537	2.59112
10	4418440	4418621	182	14300 ENSDARG00000010729	14300	+	ENSDARG00000010729	4452092	4455744	upstream	-33652	33471	NearestStart	CABZ01073795.1	3.02593	2.79425
10	4432683	4432864	182	14301 ENSDARG00000010729	14301	+	ENSDARG00000010729	4452092	4455744	upstream	-19409	19228	NearestStart	CABZ01073795.1	3.16326	2.47181
10	4452063	4452244	182	14302 ENSDARG00000010729	14302	+	ENSDARG00000010729	4452092	4455744	overlapStart	-29	29	NearestStart	CABZ01073795.1	5.0298	3.5196
10	4477607	4477775	169	14303 ENSDARG00000010729	14303	+	ENSDARG00000010729	4452092	4455744	downstream	25515	21863	NearestStart	CABZ01073795.1	3.36102	3.05085
10	4483682	4483846	165	14304 ENSDARG00000075802	14304	+	ENSDARG00000075802	4511584	4547733	upstream	-27902	27738	NearestStart	GRIN3A	3.31772	2.56607
10	4494862	4495791	930	14305 ENSDARG00000075802	14305	+	ENSDARG00000075802	4511584	4547733	upstream	-16722	15793	NearestStart	GRIN3A	3.16448	2.60003
10	4518892	4519699	808	14306 ENSDARG00000075802	14306	+	ENSDARG00000075802	4511584	4547733	inside	7308	7308	NearestStart	GRIN3A	3.13821	2.55209
10	4526518	4526698	181	14307 ENSDARG00000075802	14307	+	ENSDARG00000075802	4511584	4547733	inside	14934	14934	NearestStart	GRIN3A	6.23368	4.57079
10	4530405	4530588	184	14308 ENSDARG00000075802	14308	+	ENSDARG00000075802	4511584	4547733	inside	18821	17145	NearestStart	GRIN3A	3.11059	2.44888
10	4542761	4543901	1141	14309 ENSDARG00000075802	14309	+	ENSDARG00000075802	4511584	4547733	inside	31177	3832	NearestStart	GRIN3A	3.38962	2.60018
10	4549012	4549221	210	14310 ENSDARG00000075802	14310	+	ENSDARG00000075802	4511584	4547733	downstream	37428	1279	NearestStart	GRIN3A	3.76955	3.19461
10	4670173	4670336	164	14314 ENSDARG00000069608	14314	+	ENSDARG00000069608	4703151	4914403	upstream	-32978	32815	NearestStart	palm2	3.45463	2.64228
10	4739916	4740078	163	14315 ENSDARG00000069608	14315	+	ENSDARG00000069608	4703151	4914403	inside	36765	36765	NearestStart	palm2	3.24476	2.54506
10	4741892	4742354	463	14316 ENSDARG00000069608	14316	+	ENSDARG00000069608	4703151	4914403	inside	38741	38741	NearestStart	palm2	3.77245	2.79336
10	4766360	4766524	165	14317 ENSDARG00000069608	14317	+	ENSDARG00000069608	4703151	4914403	inside	63209	63209	NearestStart	palm2	3.01445	2.48617
10	4799128	4799297	170	14318 ENSDARG00000069608	14318	+	ENSDARG00000069608	4703151	4914403	inside	95977	95977	NearestStart	palm2	3.23376	2.72347
10	4815681	4815972	292	14319 ENSDARG00000075229	14319	+	ENSDARG00000075229	4927790	4940071	upstream	-112109	111818	NearestStart	SLC46A2	3.81902	2.82646
10	4829442	4829626	185	14320 ENSDARG00000075229	14320	+	ENSDARG00000075229	4927790	4940071	upstream	-98348	98164	NearestStart	SLC46A2	4.04413	3.20955
10	4838769	4838930	162	14321 ENSDARG00000075229	14321	+	ENSDARG00000075229	4927790	4940071	upstream	-89021	88860	NearestStart	SLC46A2	3.48003	2.93688
10	4893229	4893490	262	14322 ENSDARG00000075229	14322	+	ENSDARG00000075229	4927790	4940071	upstream	-34561	34300	NearestStart	SLC46A2	5.7799	4.19487
10	4938137	4938308	172	14323 ENSDARG00000075229	14323	+	ENSDARG00000075229	4927790	4940071	inside	10347	1763	NearestStart	SLC46A2	3.12432	2.47764
10	5067699	5068179	481	14327 ENSDARG00000091531	14327	+	ENSDARG00000091531	5063593	5093794	inside	4106	4106	NearestStart	carm1l	3.11892	2.77925
10	5086795	5087131	337	14328 ENSDARG00000091531	14328	+	ENSDARG00000091531	5063593	5093794	inside	23202	6663	NearestStart	carm1l	3.9211	2.88099
10	5097813	5098263	451	14329 ENSDARG00000091531	14329	+	ENSDARG00000091531	5063593	5093794	downstream	34220	4019	NearestStart	carm1l	4.57863	3.53895
10	5215796	5215972	177	14330 ENSDARG00000042995	14330	+	ENSDARG00000042995	5237729	5268562	upstream	-21933	21757	NearestStart	sptlc1	3.13003	2.42259
10	5304225	5305488	1264	14331 ENSDARG00000076227	14331	+	ENSDARG00000076227	5271456	5410911	inside	32769	32769	NearestStart	ror2	3.73362	3.06515
10	5332796	5333330	535	14332 ENSDARG00000076227	14332	+	ENSDARG00000076227	5271456	5410911	inside	61340	61340	NearestStart	ror2	5.14774	3.87824
10	5341909	5342147	239	14333 ENSDARG00000076227	14333	+	ENSDARG00000076227	5271456	5410911	inside	70453	68764	NearestStart	ror2	3.82158	3.23543
10	5361224	5361435	212	14334 ENSDARG00000042977	14334	+	ENSDARG00000042977	5417626	5422658	upstream	-56402	56191	NearestStart	nfil3	3.4057	2.60533
10	5388692	5389000	309	14335 ENSDARG00000042977	14335	+	ENSDARG00000042977	5417626	5422658	upstream	-28934	28626	NearestStart	nfil3	4.5919	3.31267
10	5404132	5404598	467	14336 ENSDARG00000042977	14336	+	ENSDARG00000042977	5417626	5422658	upstream	-13494	13028	NearestStart	nfil3	3.39708	2.63462
10	5429949	5430131	183	14337 ENSDARG00000042975	14337	+	ENSDARG00000042975	5425977	5479092	inside	3972	3972	NearestStart	auh	3.2259	2.49414
10	5449536	5449875	340	14338 ENSDARG00000042975	14338	+	ENSDARG00000042975	5425977	5479092	inside	23559	23559	NearestStart	auh	5.21263	3.66635
10	5629496	5630333	838	14343 ENSDARG00000053210	14343	+	ENSDARG00000053210	5627797	5832088	inside	1699	1699	NearestStart	psd3l	3.46045	2.89528
10	5643398	5643565	168	14344 ENSDARG00000053210	14344	+	ENSDARG00000053210	5627797	5832088	inside	15601	15601	NearestStart	psd3l	3.37385	2.58996
10	5659542	5660039	498	14345 ENSDARG00000053210	14345	+	ENSDARG00000053210	5627797	5832088	inside	31745	31745	NearestStart	psd3l	3.99767	3.32911
10	5665412	5666401	990	14346 ENSDARG00000053210	14346	+	ENSDARG00000053210	5627797	5832088	inside	37615	37615	NearestStart	psd3l	3.74821	3.12081
10	5684878	5685052	175	14347 ENSDARG00000053210	14347	+	ENSDARG00000053210	5627797	5832088	inside	57081	57081	NearestStart	psd3l	4.24681	3.27769
10	5714945	5715117	173	14348 ENSDARG00000053210	14348	+	ENSDARG00000053210	5627797	5832088	inside	87148	87148	NearestStart	psd3l	3.20905	2.5011
10	5771209	5772204	996	14349 ENSDARG00000029601	14349	+	ENSDARG00000029601	5853828	5862899	upstream	-82619	81624	NearestStart	fut10	3.43808	2.63156
10	5791056	5791545	490	14350 ENSDARG00000029601	14350	+	ENSDARG00000029601	5853828	5862899	upstream	-62772	62283	NearestStart	fut10	5.49623	3.96938
10	5793226	5794268	1043	14351 ENSDARG00000029601	14351	+	ENSDARG00000029601	5853828	5862899	upstream	-60602	59560	NearestStart	fut10	3.32086	2.55196
10	5829294	5829498	205	14352 ENSDARG00000029601	14352	+	ENSDARG00000029601	5853828	5862899	upstream	-24534	24330	NearestStart	fut10	3.42173	2.62097
10	5841257	5841443	187	14353 ENSDARG00000029601	14353	+	ENSDARG00000029601	5853828	5862899	upstream	-12571	12385	NearestStart	fut10	3.05672	2.38458
10	5883023	5883723	701	14354 ENSDARG00000029601	14354	+	ENSDARG00000029601	5853828	5862899	downstream	29195	20124	NearestStart	fut10	3.58568	2.69791
10	5896788	5896961	174	14355 ENSDARG00000029601	14355	+	ENSDARG00000029601	5853828	5862899	downstream	42960	33889	NearestStart	fut10	3.15409	2.51756
10	5900602	5900771	170	14356 ENSDARG00000029601	14356	+	ENSDARG00000029601	5853828	5862899	downstream	46774	37703	NearestStart	fut10	3.09369	2.40852
10	6167996	6168170	175	14366 ENSDARG00000091882	14366	+	ENSDARG00000091882	6171449	6176184	upstream	-3453	3279	NearestStart	si:dkeyp-73e12.5	3.09235	2.44386
10	6189875	6190443	569	14367 ENSDARG00000053020	14367	+	ENSDARG00000053020	6191318	6215881	upstream	-1443	875	NearestStart	ppp2cb	4.77991	3.55742
10	6246308	6247203	896	14368 ENSDARG00000040128	14368	+	ENSDARG00000040128	6234944	6238930	downstream	11364	7378	NearestStart	hint1	3.35032	2.88166
10	6403040	6404371	1332	14371 ENSDARG00000095902	14371	+	ENSDARG00000095902	6412392	6417787	upstream	-9352	8021	NearestStart	si:ch211-57m13.10	3.2821	2.51244
10	6555266	6555430	165	14376 ENSDARG00000014373	14376	+	ENSDARG00000014373	6548795	6570246	inside	6471	6471	NearestStart	vasa	3.48073	2.77017
10	6566606	6567376	771	14377 ENSDARG00000032769	14377	+	ENSDARG00000032769	6572387	6609192	upstream	-5781	5011	NearestStart	slc38a9	4.5527	3.61255
10	6593762	6593938	177	14378 ENSDARG00000032769	14378	+	ENSDARG00000032769	6572387	6609192	inside	21375	15254	NearestStart	slc38a9	3.61836	2.75842
10	7183842	7184129	288	14394 ENSDARG00000089569	14394	+	ENSDARG00000089569	7160082	7167069	downstream	23760	16773	NearestStart	CU633857.1	3.54858	2.67524
10	7412501	7412811	311	14398 ENSDARG00000040338	14398	+	ENSDARG00000040338	7425124	7436014	upstream	-12623	12313	NearestStart	hvcn1	3.87305	2.84697
10	7430838	7430999	162	14399 ENSDARG00000040338	14399	+	ENSDARG00000040338	7425124	7436014	inside	5714	5015	NearestStart	hvcn1	3.24134	2.47626
10	7433433	7433597	165	14400 ENSDARG00000040338	14400	+	ENSDARG00000040338	7425124	7436014	inside	8309	2417	NearestStart	hvcn1	3.27828	2.63974
10	7485550	7485730	181	14402 ENSDARG00000074732	14402	+	ENSDARG00000074732	7501925	7503409	upstream	-16375	16195	NearestStart	BX682234.1	3.38385	2.80616
10	7495903	7496661	759	14403 ENSDARG00000074732	14403	+	ENSDARG00000074732	7501925	7503409	upstream	-6022	5264	NearestStart	BX682234.1	4.08654	3.4467
10	7497742	7498711	970	14404 ENSDARG00000074732	14404	+	ENSDARG00000074732	7501925	7503409	upstream	-4183	3214	NearestStart	BX682234.1	3.51503	2.78621
10	7501050	7501228	179	14405 ENSDARG00000074732	14405	+	ENSDARG00000074732	7501925	7503409	upstream	-875	697	NearestStart	BX682234.1	4.03626	2.9851
10	7513530	7513995	466	14406 ENSDARG00000088503	14406	+	ENSDARG00000088503	7505604	7510944	downstream	7926	2586	NearestStart	BX682234.2	3.19828	2.47626
10	7538131	7538389	259	14407 ENSDARG00000091455	14407	+	ENSDARG00000091455	7530024	7534761	downstream	8107	3370	NearestStart	BX682234.3	4.5338	3.45707
10	7567550	7567720	171	14408 ENSDARG00000060096	14408	+	ENSDARG00000060096	7557850	7596243	inside	9700	9700	NearestStart	tbc1d10a	3.04628	2.61103
10	7621115	7621299	185	14409 ENSDARG00000003317	14409	+	ENSDARG00000003317	7615649	7650378	inside	5466	5466	NearestStart	si:dkeyp-35f12.3	3.41483	2.57787
10	7682372	7682562	191	14413 ENSDARG00000042071	14413	+	ENSDARG00000042071	7679256	7777017	inside	3116	3116	NearestStart	pam	5.64399	4.27017
10	7871438	7871651	214	14416 ENSDARG00000088180	14416	+	ENSDARG00000088180	7894109	7992183	upstream	-22671	22458	NearestStart	map3k1	4.06043	3.2468
10	7918535	7918711	177	14417 ENSDARG00000088180	14417	+	ENSDARG00000088180	7894109	7992183	inside	24426	24426	NearestStart	map3k1	3.28286	2.84305
10	7929518	7929693	176	14418 ENSDARG00000088180	14418	+	ENSDARG00000088180	7894109	7992183	inside	35409	35409	NearestStart	map3k1	3.04903	2.50706
10	7932743	7932930	188	14419 ENSDARG00000088180	14419	+	ENSDARG00000088180	7894109	7992183	inside	38634	38634	NearestStart	map3k1	4.4959	3.20587
10	7936531	7936955	425	14420 ENSDARG00000088180	14420	+	ENSDARG00000088180	7894109	7992183	inside	42422	42422	NearestStart	map3k1	3.38962	2.60018
10	7988899	7991108	2210	14421 ENSDARG00000052738	14421	+	ENSDARG00000052738	7996203	8020026	upstream	-7304	5095	NearestStart	hmgcs1	3.17537	2.69482
10	8005945	8006123	179	14422 ENSDARG00000052738	14422	+	ENSDARG00000052738	7996203	8020026	inside	9742	9742	NearestStart	hmgcs1	3.56554	2.67524
10	8114129	8114317	189	14424 ENSDARG00000005333	14424	+	ENSDARG00000005333	8107187	8299534	inside	6942	6942	NearestStart	tln1	3.13185	2.43323
10	8142091	8142257	167	14425 ENSDARG00000005333	14425	+	ENSDARG00000005333	8107187	8299534	inside	34904	34904	NearestStart	tln1	3.29212	2.50507
10	8164611	8164796	186	14426 ENSDARG00000005333	14426	+	ENSDARG00000005333	8107187	8299534	inside	57424	57424	NearestStart	tln1	3.00572	2.39598
10	8193523	8193744	222	14427 ENSDARG00000005333	14427	+	ENSDARG00000005333	8107187	8299534	inside	86336	86336	NearestStart	tln1	3.0861	2.7894
10	8200327	8201013	687	14428 ENSDARG00000005333	14428	+	ENSDARG00000005333	8107187	8299534	inside	93140	93140	NearestStart	tln1	3.37385	2.58996
10	8208301	8208468	168	14429 ENSDARG00000068385	14429	+	ENSDARG00000068385	8303856	8360758	upstream	-95555	95388	NearestStart	tpm2	3.3126	2.5503
10	8215866	8216323	458	14430 ENSDARG00000068385	14430	+	ENSDARG00000068385	8303856	8360758	upstream	-87990	87533	NearestStart	tpm2	3.37385	2.58996
10	8227351	8228288	938	14431 ENSDARG00000068385	14431	+	ENSDARG00000068385	8303856	8360758	upstream	-76505	75568	NearestStart	tpm2	3.65213	2.90503
10	8231322	8231588	267	14432 ENSDARG00000068385	14432	+	ENSDARG00000068385	8303856	8360758	upstream	-72534	72268	NearestStart	tpm2	3.51143	2.77913
10	8255855	8256028	174	14433 ENSDARG00000068385	14433	+	ENSDARG00000068385	8303856	8360758	upstream	-48001	47828	NearestStart	tpm2	3.16993	2.48577
10	8276537	8277426	890	14434 ENSDARG00000068385	14434	+	ENSDARG00000068385	8303856	8360758	upstream	-27319	26430	NearestStart	tpm2	3.77835	3.03665
10	8316248	8316429	182	14435 ENSDARG00000068385	14435	+	ENSDARG00000068385	8303856	8360758	inside	12392	12392	NearestStart	tpm2	3.6633	2.75543
10	8319258	8319443	186	14436 ENSDARG00000068385	14436	+	ENSDARG00000068385	8303856	8360758	inside	15402	15402	NearestStart	tpm2	3.13185	2.43323
10	8369806	8369998	193	14437 ENSDARG00000052668	14437	+	ENSDARG00000052668	8368899	8386382	inside	907	907	NearestStart	APH1A	3.35736	2.58781
10	8377488	8377670	183	14438 ENSDARG00000052668	14438	+	ENSDARG00000052668	8368899	8386382	inside	8589	8589	NearestStart	APH1A	3.35826	2.57987
10	8780269	8780434	166	14445 ENSDARG00000093621	14445	+	ENSDARG00000093621	8779163	8788272	inside	1106	1106	NearestStart	si:dkey-27b3.4	4.2624	3.11136
10	8851205	8851390	186	14446 ENSDARG00000074316	14446	+	ENSDARG00000074316	8821473	8934220	inside	29732	29732	NearestStart	itga1	3.52019	2.72826
10	8862697	8863433	737	14447 ENSDARG00000074316	14447	+	ENSDARG00000074316	8821473	8934220	inside	41224	41224	NearestStart	itga1	3.12742	2.53066
10	8885670	8886321	652	14448 ENSDARG00000069390	14448	+	ENSDARG00000069390	8937518	8949436	upstream	-51848	51197	NearestStart	itga2.1	3.2259	2.49414
10	8903121	8903307	187	14449 ENSDARG00000069390	14449	+	ENSDARG00000069390	8937518	8949436	upstream	-34397	34211	NearestStart	itga2.1	3.26851	2.52174
10	8928872	8929057	186	14450 ENSDARG00000069390	14450	+	ENSDARG00000069390	8937518	8949436	upstream	-8646	8461	NearestStart	itga2.1	3.37385	2.58996
10	9073288	9074268	981	14452 ENSDARG00000057992	14452	+	ENSDARG00000057992	9058688	9067308	downstream	14600	5980	NearestStart	fstb	3.06891	2.39247
10	9080814	9080994	181	14453 ENSDARG00000057992	14453	+	ENSDARG00000057992	9058688	9067308	downstream	22126	13506	NearestStart	fstb	3.02794	2.36594
10	9105950	9106114	165	14454 ENSDARG00000057992	14454	+	ENSDARG00000057992	9058688	9067308	downstream	47262	38642	NearestStart	fstb	3.51951	2.7532
10	9251296	9251582	287	14457 ENSDARG00000044251	14457	+	ENSDARG00000044251	9249764	9275152	inside	1532	1532	NearestStart	rasgef1bb	3.42928	2.60356
10	9304100	9304282	183	14459 ENSDARG00000044253	14459	+	ENSDARG00000044253	9312961	9325931	upstream	-8861	8679	NearestStart	paqr3b	3.16076	2.82822
10	9325967	9326131	165	14460 ENSDARG00000044253	14460	+	ENSDARG00000044253	9312961	9325931	downstream	13006	36	NearestStart	paqr3b	3.19	2.4709
10	9327007	9327909	903	14461 ENSDARG00000044253	14461	+	ENSDARG00000044253	9312961	9325931	downstream	14046	1076	NearestStart	paqr3b	4.01588	2.96074
10	9438678	9438958	281	14463 ENSDARG00000044255	14463	+	ENSDARG00000044255	9436868	9461429	inside	1810	1810	NearestStart	rbm18	3.19828	2.47626
10	9453601	9453776	176	14464 ENSDARG00000006896	14464	+	ENSDARG00000006896	9463187	9485705	upstream	-9586	9411	NearestStart	lhx6	3.08575	2.39247
10	9456744	9456913	170	14465 ENSDARG00000006896	14465	+	ENSDARG00000006896	9463187	9485705	upstream	-6443	6274	NearestStart	lhx6	3.09122	2.42309
10	9479063	9479995	933	14466 ENSDARG00000006896	14466	+	ENSDARG00000006896	9463187	9485705	inside	15876	5710	NearestStart	lhx6	3.709	2.96696
10	9688541	9688763	223	14473 ENSDARG00000063050	14473	+	ENSDARG00000063050	9692072	9735204	upstream	-3531	3309	NearestStart	rc3h2	3.25414	2.51244
10	9812052	9812683	632	14474 ENSDARG00000063050	14474	+	ENSDARG00000063050	9692072	9735204	downstream	119980	76848	NearestStart	rc3h2	3.30357	2.62637
10	10101291	10101666	376	14479 ENSDARG00000028099	14479	+	ENSDARG00000028099	10144145	10244373	upstream	-42854	42479	NearestStart	sh2d3ca	3.22665	2.52294
10	10150964	10151128	165	14480 ENSDARG00000028099	14480	+	ENSDARG00000028099	10144145	10244373	inside	6819	6819	NearestStart	sh2d3ca	3.00058	2.40251
10	10156066	10156231	166	14481 ENSDARG00000028099	14481	+	ENSDARG00000028099	10144145	10244373	inside	11921	11921	NearestStart	sh2d3ca	3.0967	2.41047
10	10245083	10245245	163	14482 ENSDARG00000091198	14482	+	ENSDARG00000091198	10278920	10291921	upstream	-33837	33675	NearestStart	urm1	3.11641	2.48823
10	10254728	10255028	301	14483 ENSDARG00000091198	14483	+	ENSDARG00000091198	10278920	10291921	upstream	-24192	23892	NearestStart	urm1	5.68712	4.07439
10	10265388	10265576	189	14484 ENSDARG00000091198	14484	+	ENSDARG00000091198	10278920	10291921	upstream	-13532	13344	NearestStart	urm1	3.19828	2.47626
10	10270116	10270408	293	14485 ENSDARG00000091198	14485	+	ENSDARG00000091198	10278920	10291921	upstream	-8804	8512	NearestStart	urm1	3.53233	2.67292
10	10366265	10366430	166	14487 ENSDARG00000058102	14487	+	ENSDARG00000058102	10353224	10527714	inside	13041	13041	NearestStart	sardh	3.85674	2.95232
10	10444007	10444580	574	14488 ENSDARG00000058102	14488	+	ENSDARG00000058102	10353224	10527714	inside	90783	83134	NearestStart	sardh	4.5114	3.35736
10	10614346	10614507	162	14491 ENSDARG00000073914	14491	+	ENSDARG00000073914	10602133	10666665	inside	12213	12213	NearestStart	fam163b	3.00542	2.35135
10	10698245	10698884	640	14493 ENSDARG00000078492	14493	+	ENSDARG00000078492	10694766	10703146	inside	3479	3479	NearestStart	swi5	3.65405	2.74986
10	10740685	10742676	1992	14494 ENSDARG00000069439	14494	+	ENSDARG00000069439	10754707	10762832	upstream	-14022	12031	NearestStart	ptgdsa	3.00921	2.35381
10	10750506	10750688	183	14495 ENSDARG00000069439	14495	+	ENSDARG00000069439	10754707	10762832	upstream	-4201	4019	NearestStart	ptgdsa	5.82098	4.08561
10	10761209	10761378	170	14496 ENSDARG00000004296	14496	+	ENSDARG00000004296	10767460	10789768	upstream	-6251	6082	NearestStart	ambp	3.22154	2.53737
10	10945442	10946884	1443	14500 ENSDARG00000044265	14500	+	ENSDARG00000044265	10938691	10964395	inside	6751	6751	NearestStart	cdc37l1	5.02083	3.93862
10	11257479	11257687	209	14504 ENSDARG00000060911	14504	+	ENSDARG00000060911	11248779	11278238	inside	8700	8700	NearestStart	si:ch211-126i22.5	3.37385	2.58996
10	11263452	11264790	1339	14505 ENSDARG00000060911	14505	+	ENSDARG00000060911	11248779	11278238	inside	14673	13448	NearestStart	si:ch211-126i22.5	3.2259	2.49414
10	11370847	11371168	322	14509 ENSDARG00000043727	14509	+	ENSDARG00000043727	11364007	11467320	inside	6840	6840	NearestStart	cwc27	3.40557	2.61051
10	11409215	11409385	171	14510 ENSDARG00000043727	14510	+	ENSDARG00000043727	11364007	11467320	inside	45208	45208	NearestStart	cwc27	3.1847	2.46746
10	11429312	11429547	236	14511 ENSDARG00000084380	14511	+	ENSDARG00000084380	11464589	11464705	upstream	-35277	35042	NearestStart	5S_rRNA	3.41702	2.62551
10	11468522	11468700	179	14512 ENSDARG00000084380	14512	+	ENSDARG00000084380	11464589	11464705	downstream	3933	3817	NearestStart	5S_rRNA	3.15799	2.45016
10	11478207	11478399	193	14513 ENSDARG00000084380	14513	+	ENSDARG00000084380	11464589	11464705	downstream	13618	13502	NearestStart	5S_rRNA	4.62875	3.68348
10	11484819	11485011	193	14514 ENSDARG00000084380	14514	+	ENSDARG00000084380	11464589	11464705	downstream	20230	20114	NearestStart	5S_rRNA	3.33249	2.5923
10	11498437	11499314	878	14515 ENSDARG00000084380	14515	+	ENSDARG00000084380	11464589	11464705	downstream	33848	33732	NearestStart	5S_rRNA	3.47138	2.65313
10	11549296	11549471	176	14516 ENSDARG00000084380	14516	+	ENSDARG00000084380	11464589	11464705	downstream	84707	84591	NearestStart	5S_rRNA	3.17363	2.52632
10	11739175	11740310	1136	14521 ENSDARG00000063161	14521	+	ENSDARG00000063161	11733687	11754461	inside	5488	5488	NearestStart	ppwd1	4.55086	3.57062
10	11743080	11743253	174	14522 ENSDARG00000063161	14522	+	ENSDARG00000063161	11733687	11754461	inside	9393	9393	NearestStart	ppwd1	7.58613	4.95452
10	11756757	11756932	176	14523 ENSDARG00000063161	14523	+	ENSDARG00000063161	11733687	11754461	downstream	23070	2296	NearestStart	ppwd1	4.57383	3.59074
10	11767549	11767731	183	14524 ENSDARG00000063161	14524	+	ENSDARG00000063161	11733687	11754461	downstream	33862	13088	NearestStart	ppwd1	3.37376	2.87084
10	11769424	11769591	168	14525 ENSDARG00000063161	14525	+	ENSDARG00000063161	11733687	11754461	downstream	35737	14963	NearestStart	ppwd1	3.40557	2.61051
10	12318373	12318763	391	14536 ENSDARG00000058284	14536	+	ENSDARG00000058284	12438615	12656191	upstream	-120242	119852	NearestStart	CT990561.1	3.07105	2.40798
10	12343907	12344175	269	14537 ENSDARG00000058284	14537	+	ENSDARG00000058284	12438615	12656191	upstream	-94708	94440	NearestStart	CT990561.1	4.30057	3.13468
10	12373719	12373890	172	14538 ENSDARG00000058284	14538	+	ENSDARG00000058284	12438615	12656191	upstream	-64896	64725	NearestStart	CT990561.1	3.3126	2.5503
10	12391335	12391507	173	14539 ENSDARG00000058284	14539	+	ENSDARG00000058284	12438615	12656191	upstream	-47280	47108	NearestStart	CT990561.1	3.19828	2.47626
10	12394800	12396999	2200	14540 ENSDARG00000058284	14540	+	ENSDARG00000058284	12438615	12656191	upstream	-43815	41616	NearestStart	CT990561.1	3.45463	2.64228
10	12506960	12507124	165	14541 ENSDARG00000058284	14541	+	ENSDARG00000058284	12438615	12656191	inside	68345	68345	NearestStart	CT990561.1	3.19828	2.47626
10	12512055	12512219	165	14542 ENSDARG00000058284	14542	+	ENSDARG00000058284	12438615	12656191	inside	73440	73440	NearestStart	CT990561.1	3.06177	2.45185
10	12520364	12521459	1096	14543 ENSDARG00000058284	14543	+	ENSDARG00000058284	12438615	12656191	inside	81749	81749	NearestStart	CT990561.1	4.8398	3.38502
10	12556451	12556675	225	14544 ENSDARG00000058284	14544	+	ENSDARG00000058284	12438615	12656191	inside	117836	99516	NearestStart	CT990561.1	3.03272	2.36903
10	12559164	12559327	164	14545 ENSDARG00000058284	14545	+	ENSDARG00000058284	12438615	12656191	inside	120549	96864	NearestStart	CT990561.1	3.55243	2.98068
10	13179673	13179857	185	14560 ENSDARG00000000804	14560	+	ENSDARG00000000804	13173370	13199802	inside	6303	6303	NearestStart	rassf6	3.26558	2.53248
10	13181580	13181807	228	14561 ENSDARG00000000804	14561	+	ENSDARG00000000804	13173370	13199802	inside	8210	8210	NearestStart	rassf6	3.11991	2.48842
10	13233093	13233817	725	14564 ENSDARG00000000142	14564	+	ENSDARG00000000142	13242845	13255059	upstream	-9752	9028	NearestStart	C10H5orf28	3.15906	2.51085
10	13797193	13797378	186	14582 ENSDARG00000094468	14582	+	ENSDARG00000094468	13820582	13858646	upstream	-23389	23204	NearestStart	si:ch211-121k24.1	3.33737	2.5815
10	13823696	13823864	169	14583 ENSDARG00000094468	14583	+	ENSDARG00000094468	13820582	13858646	inside	3114	3114	NearestStart	si:ch211-121k24.1	3.20849	2.51814
10	13843914	13844121	208	14584 ENSDARG00000094468	14584	+	ENSDARG00000094468	13820582	13858646	inside	23332	14525	NearestStart	si:ch211-121k24.1	3.05672	2.38458
10	13882503	13882701	199	14585 ENSDARG00000095460	14585	+	ENSDARG00000095460	13894638	13895508	upstream	-12135	11937	NearestStart	si:dkey-76d18.1	3.04106	2.40528
10	14037993	14038159	167	14588 ENSDARG00000095502	14588	+	ENSDARG00000095502	14174457	14176591	upstream	-136464	136298	NearestStart	si:dkey-286h21.1	3.23994	2.50324
10	14042500	14042669	170	14589 ENSDARG00000095502	14589	+	ENSDARG00000095502	14174457	14176591	upstream	-131957	131788	NearestStart	si:dkey-286h21.1	3.4654	2.93952
10	14046411	14046702	292	14590 ENSDARG00000095502	14590	+	ENSDARG00000095502	14174457	14176591	upstream	-128046	127755	NearestStart	si:dkey-286h21.1	3.13185	2.43323
10	14138044	14138996	953	14591 ENSDARG00000095502	14591	+	ENSDARG00000095502	14174457	14176591	upstream	-36413	35461	NearestStart	si:dkey-286h21.1	3.2562	2.75738
10	14154384	14154546	163	14592 ENSDARG00000095502	14592	+	ENSDARG00000095502	14174457	14176591	upstream	-20073	19911	NearestStart	si:dkey-286h21.1	4.95981	3.94814
10	14226952	14227133	182	14593 ENSDARG00000095502	14593	+	ENSDARG00000095502	14174457	14176591	downstream	52495	50361	NearestStart	si:dkey-286h21.1	4.307	3.43182
10	14230152	14230325	174	14594 ENSDARG00000095502	14594	+	ENSDARG00000095502	14174457	14176591	downstream	55695	53561	NearestStart	si:dkey-286h21.1	3.09472	2.69807
10	14256433	14256599	167	14595 ENSDARG00000095502	14595	+	ENSDARG00000095502	14174457	14176591	downstream	81976	79842	NearestStart	si:dkey-286h21.1	3.08123	2.40045
10	14259349	14260191	843	14596 ENSDARG00000095502	14596	+	ENSDARG00000095502	14174457	14176591	downstream	84892	82758	NearestStart	si:dkey-286h21.1	4.96633	3.96811
10	14283266	14283431	166	14597 ENSDARG00000095502	14597	+	ENSDARG00000095502	14174457	14176591	downstream	108809	106675	NearestStart	si:dkey-286h21.1	3.01375	2.56044
10	14301616	14301808	193	14598 ENSDARG00000095502	14598	+	ENSDARG00000095502	14174457	14176591	downstream	127159	125025	NearestStart	si:dkey-286h21.1	6.84828	4.5392
10	14305313	14305484	172	14599 ENSDARG00000095502	14599	+	ENSDARG00000095502	14174457	14176591	downstream	130856	128722	NearestStart	si:dkey-286h21.1	3.2259	2.49414
10	14477823	14478010	188	14604 ENSDARG00000012275	14604	+	ENSDARG00000012275	14462991	14484980	inside	14832	6970	NearestStart	katnal2	3.00921	2.35381
10	14494596	14494907	312	14605 ENSDARG00000012275	14605	+	ENSDARG00000012275	14462991	14484980	downstream	31605	9616	NearestStart	katnal2	3.16624	2.44165
10	14507660	14508558	899	14606 ENSDARG00000012275	14606	+	ENSDARG00000012275	14462991	14484980	downstream	44669	22680	NearestStart	katnal2	4.04924	3.09922
10	14793378	14793569	192	14615 ENSDARG00000080563	14615	+	ENSDARG00000080563	14812318	14812390	upstream	-18940	18749	NearestStart	CU138537.1	3.14485	2.44165
10	14810575	14811023	449	14616 ENSDARG00000080563	14616	+	ENSDARG00000080563	14812318	14812390	upstream	-1743	1295	NearestStart	CU138537.1	5.29231	3.69358
10	15055147	15055319	173	14620 ENSDARG00000094850	14620	+	ENSDARG00000094850	15053346	15059994	inside	1801	1801	NearestStart	si:dkey-88l16.5	3.42173	2.62097
10	15124965	15125133	169	14621 ENSDARG00000092580	14621	+	ENSDARG00000092580	15117108	15120917	downstream	7857	4048	NearestStart	si:ch211-95j8.3	3.35826	2.57987
10	15245972	15246153	182	14624 ENSDARG00000021982	14624	+	ENSDARG00000021982	15250215	15272781	upstream	-4243	4062	NearestStart	sh3bp2	5.23327	3.65286
10	15314296	15314976	681	14625 ENSDARG00000076644	14625	+	ENSDARG00000076644	15339385	15342725	upstream	-25089	24409	NearestStart	kcnv2a	3.3126	2.5503
10	15329433	15329598	166	14626 ENSDARG00000076644	14626	+	ENSDARG00000076644	15339385	15342725	upstream	-9952	9787	NearestStart	kcnv2a	3.00465	2.35925
10	15344761	15345387	627	14627 ENSDARG00000076644	14627	+	ENSDARG00000076644	15339385	15342725	downstream	5376	2036	NearestStart	kcnv2a	3.12709	2.60772
10	15353074	15353285	212	14628 ENSDARG00000076644	14628	+	ENSDARG00000076644	15339385	15342725	downstream	13689	10349	NearestStart	kcnv2a	3.9448	3.31552
10	15464660	15466109	1450	14630 ENSDARG00000044281	14630	+	ENSDARG00000044281	15483430	15625084	upstream	-18770	17321	NearestStart	erbb2ip	3.06891	2.39247
10	15516918	15517131	214	14631 ENSDARG00000044281	14631	+	ENSDARG00000044281	15483430	15625084	inside	33488	33488	NearestStart	erbb2ip	3.13185	2.43323
10	15554834	15555004	171	14632 ENSDARG00000044281	14632	+	ENSDARG00000044281	15483430	15625084	inside	71404	70080	NearestStart	erbb2ip	3.10097	2.44831
10	15557528	15557710	183	14633 ENSDARG00000002271	14633	+	ENSDARG00000002271	15631656	15641876	upstream	-74128	73946	NearestStart	zfand5b	3.14458	2.73595
10	15566116	15566286	171	14634 ENSDARG00000002271	14634	+	ENSDARG00000002271	15631656	15641876	upstream	-65540	65370	NearestStart	zfand5b	3.35826	2.57987
10	15602694	15603070	377	14635 ENSDARG00000002271	14635	+	ENSDARG00000002271	15631656	15641876	upstream	-28962	28586	NearestStart	zfand5b	3.43808	2.63156
10	15617359	15617530	172	14636 ENSDARG00000002271	14636	+	ENSDARG00000002271	15631656	15641876	upstream	-14297	14126	NearestStart	zfand5b	3.4456	2.60018
10	15621886	15622066	181	14637 ENSDARG00000002271	14637	+	ENSDARG00000002271	15631656	15641876	upstream	-9770	9590	NearestStart	zfand5b	3.38962	2.60018
10	15636183	15637289	1107	14638 ENSDARG00000002271	14638	+	ENSDARG00000002271	15631656	15641876	inside	4527	4527	NearestStart	zfand5b	3.06891	2.39247
10	15641036	15641239	204	14639 ENSDARG00000002271	14639	+	ENSDARG00000002271	15631656	15641876	inside	9380	637	NearestStart	zfand5b	3.15738	2.5509
10	15650008	15650986	979	14640 ENSDARG00000002271	14640	+	ENSDARG00000002271	15631656	15641876	downstream	18352	8132	NearestStart	zfand5b	4.30881	3.21672
10	15823676	15824444	769	14643 ENSDARG00000074328	14643	+	ENSDARG00000074328	15805832	15841853	inside	17844	17409	NearestStart	apba1b	3.17922	2.51445
10	15848692	15848940	249	14644 ENSDARG00000074328	14644	+	ENSDARG00000074328	15805832	15841853	downstream	42860	6839	NearestStart	apba1b	3.32455	2.6162
10	15997856	15998035	180	14653 ENSDARG00000076560	14653	+	ENSDARG00000076560	15996217	16031616	inside	1639	1639	NearestStart	apbb1	3.13408	2.85294
10	16002490	16002666	177	14654 ENSDARG00000076560	14654	+	ENSDARG00000076560	15996217	16031616	inside	6273	6273	NearestStart	apbb1	4.09329	3.27328
10	16157116	16157631	516	14655 ENSDARG00000044304	14655	+	ENSDARG00000044304	16194107	16215265	upstream	-36991	36476	NearestStart	prrc1	3.24402	2.93305
10	16161839	16162020	182	14656 ENSDARG00000044304	14656	+	ENSDARG00000044304	16194107	16215265	upstream	-32268	32087	NearestStart	prrc1	3.04466	2.37676
10	16170134	16170316	183	14657 ENSDARG00000044304	14657	+	ENSDARG00000044304	16194107	16215265	upstream	-23973	23791	NearestStart	prrc1	3.45463	2.64228
10	16270848	16271048	201	14658 ENSDARG00000086870	14658	+	ENSDARG00000086870	16254127	16292898	inside	16721	16721	NearestStart	slc12a2	3.14485	2.44165
10	16319940	16320102	163	14659 ENSDARG00000086870	14659	+	ENSDARG00000086870	16254127	16292898	downstream	65813	27042	NearestStart	slc12a2	3.09327	2.80449
10	16491752	16492005	254	14666 ENSDARG00000060069	14666	+	ENSDARG00000060069	16497983	16519602	upstream	-6231	5978	NearestStart	isoc1	3.56084	2.68274
10	16498853	16499018	166	14667 ENSDARG00000060069	14667	+	ENSDARG00000060069	16497983	16519602	inside	870	870	NearestStart	isoc1	3.07664	2.42275
10	16523439	16523608	170	14668 ENSDARG00000087414	14668	+	ENSDARG00000087414	16525802	16525899	upstream	-2363	2194	NearestStart	CR790388.3	3.08155	2.43678
10	16533626	16533811	186	14669 ENSDARG00000078922	14669	+	ENSDARG00000078922	16535486	16538116	upstream	-1860	1675	NearestStart	KIAA1024L	6.11552	4.01657
10	16536208	16536395	188	14670 ENSDARG00000078922	14670	+	ENSDARG00000078922	16535486	16538116	inside	722	722	NearestStart	KIAA1024L	6.00495	4.32769
10	16655671	16655843	173	14671 ENSDARG00000069472	14671	+	ENSDARG00000069472	16543642	16699699	inside	112029	43856	NearestStart	chsy3	3.05341	2.4156
10	16672599	16673407	809	14672 ENSDARG00000069472	14672	+	ENSDARG00000069472	16543642	16699699	inside	128957	26292	NearestStart	chsy3	3.20904	2.57139
10	16940818	16941042	225	14678 ENSDARG00000078105	14678	+	ENSDARG00000078105	16928967	16979446	inside	11851	11851	NearestStart	depdc5	3.25705	2.53645
10	16982942	16983638	697	14679 ENSDARG00000005560	14679	+	ENSDARG00000005560	16980964	16985015	inside	1978	1377	NearestStart	ywhah	3.27641	2.54695
10	17019881	17020125	245	14680 ENSDARG00000095421	14680	+	ENSDARG00000095421	17018140	17046752	inside	1741	1741	NearestStart	si:dkey-106l3.6	4.09893	3.16379
10	17047889	17049265	1377	14681 ENSDARG00000078056	14681	+	ENSDARG00000078056	17047363	17048148	overlapEnd	526	259	NearestStart	RNF208	3.45463	2.64228
10	17281224	17281399	176	14686 ENSDARG00000044097	14686	+	ENSDARG00000044097	17282949	17288957	upstream	-1725	1550	NearestStart	stoml2	4.66043	3.35454
10	17305930	17306171	242	14687 ENSDARG00000044097	14687	+	ENSDARG00000044097	17282949	17288957	downstream	22981	16973	NearestStart	stoml2	3.05672	2.38458
10	17319186	17319686	501	14688 ENSDARG00000044097	14688	+	ENSDARG00000044097	17282949	17288957	downstream	36237	30229	NearestStart	stoml2	3.43808	2.63156
10	17462717	17463570	854	14689 ENSDARG00000082394	14689	+	ENSDARG00000082394	17483583	17483723	upstream	-20866	20013	NearestStart	dre-mir-130c-1	3.38962	2.60018
10	17632221	17632447	227	14693 ENSDARG00000014939	14693	+	ENSDARG00000014939	17622152	17704565	inside	10069	10069	NearestStart	KCNN2	3.1847	2.46746
10	17815331	17815580	250	14695 ENSDARG00000039351	14695	+	ENSDARG00000039351	17807201	17810322	downstream	8130	5009	NearestStart	ccl19	3.11899	2.42491
10	17823285	17824240	956	14696 ENSDARG00000039351	14696	+	ENSDARG00000039351	17807201	17810322	downstream	16084	12963	NearestStart	ccl19	4.89399	3.40417
10	17878069	17878236	168	14697 ENSDARG00000077596	14697	+	ENSDARG00000077596	17881263	17952712	upstream	-3194	3027	NearestStart	si:ch211-269m17.1	3.03687	2.45273
10	17888773	17888980	208	14698 ENSDARG00000077596	14698	+	ENSDARG00000077596	17881263	17952712	inside	7510	7510	NearestStart	si:ch211-269m17.1	3.64708	2.86497
10	17920815	17921262	448	14699 ENSDARG00000077596	14699	+	ENSDARG00000077596	17881263	17952712	inside	39552	31450	NearestStart	si:ch211-269m17.1	3.43808	2.63156
10	17941936	17942113	178	14700 ENSDARG00000044183	14700	+	ENSDARG00000044183	17966661	17976383	upstream	-24725	24548	NearestStart	prkab1a	3.66493	3.04588
10	18222217	18222495	279	14702 ENSDARG00000095686	14702	+	ENSDARG00000095686	18271018	18281288	upstream	-48801	48523	NearestStart	si:ch211-159e21.1	3.13185	2.43323
10	18310762	18310923	162	14703 ENSDARG00000095686	14703	+	ENSDARG00000095686	18271018	18281288	downstream	39744	29474	NearestStart	si:ch211-159e21.1	3.10765	2.53653
10	18322167	18322925	759	14704 ENSDARG00000095686	14704	+	ENSDARG00000095686	18271018	18281288	downstream	51149	40879	NearestStart	si:ch211-159e21.1	3.17088	2.51217
10	18323981	18324252	272	14705 ENSDARG00000095686	14705	+	ENSDARG00000095686	18271018	18281288	downstream	52963	42693	NearestStart	si:ch211-159e21.1	3.256	2.48515
10	18352200	18352421	222	14706 ENSDARG00000095686	14706	+	ENSDARG00000095686	18271018	18281288	downstream	81182	70912	NearestStart	si:ch211-159e21.1	3.56891	2.72444
10	18361803	18361981	179	14707 ENSDARG00000095686	14707	+	ENSDARG00000095686	18271018	18281288	downstream	90785	80515	NearestStart	si:ch211-159e21.1	3.14485	2.44165
10	18362702	18363058	357	14708 ENSDARG00000095686	14708	+	ENSDARG00000095686	18271018	18281288	downstream	91684	81414	NearestStart	si:ch211-159e21.1	6.77765	4.45124
10	18752678	18753244	567	14715 ENSDARG00000006624	14715	+	ENSDARG00000006624	18907582	18936892	upstream	-154904	154338	NearestStart	ppp2r2ab	4.17441	3.03188
10	18760863	18761288	426	14716 ENSDARG00000006624	14716	+	ENSDARG00000006624	18907582	18936892	upstream	-146719	146294	NearestStart	ppp2r2ab	3.40557	2.61051
10	18806603	18806770	168	14717 ENSDARG00000006624	14717	+	ENSDARG00000006624	18907582	18936892	upstream	-100979	100812	NearestStart	ppp2r2ab	3.21201	2.48515
10	18839875	18840151	277	14718 ENSDARG00000006624	14718	+	ENSDARG00000006624	18907582	18936892	upstream	-67707	67431	NearestStart	ppp2r2ab	3.00162	2.39468
10	18885605	18885768	164	14719 ENSDARG00000006624	14719	+	ENSDARG00000006624	18907582	18936892	upstream	-21977	21814	NearestStart	ppp2r2ab	11.1854	6.81208
10	18936074	18936276	203	14720 ENSDARG00000028067	14720	+	ENSDARG00000028067	18941372	18966165	upstream	-5298	5096	NearestStart	bnip3lb	3.78471	2.88554
10	18955598	18955765	168	14721 ENSDARG00000028067	14721	+	ENSDARG00000028067	18941372	18966165	inside	14226	10400	NearestStart	bnip3lb	3.0042	2.40553
10	19054917	19055089	173	14722 ENSDARG00000075864	14722	+	ENSDARG00000075864	19057208	19122836	upstream	-2291	2119	NearestStart	igsf9a	3.30172	2.56578
10	19116098	19116290	193	14723 ENSDARG00000075864	14723	+	ENSDARG00000075864	19057208	19122836	inside	58890	6546	NearestStart	igsf9a	3.22163	2.97853
10	19272896	19273076	181	14724 ENSDARG00000082921	14724	+	ENSDARG00000082921	19218288	19218354	downstream	54608	54542	NearestStart	BX119998.1	3.10403	2.47146
10	19290565	19290733	169	14725 ENSDARG00000080015	14725	+	ENSDARG00000080015	19340908	19424711	upstream	-50343	50175	NearestStart	lrrtm4l1	4.43057	3.20869
10	19296043	19296280	238	14726 ENSDARG00000080015	14726	+	ENSDARG00000080015	19340908	19424711	upstream	-44865	44628	NearestStart	lrrtm4l1	3.40105	3.10961
10	19317214	19317393	180	14727 ENSDARG00000080015	14727	+	ENSDARG00000080015	19340908	19424711	upstream	-23694	23515	NearestStart	lrrtm4l1	4.83773	3.43139
10	19394621	19395251	631	14728 ENSDARG00000083353	14728	+	ENSDARG00000083353	19439294	19439413	upstream	-44673	44043	NearestStart	BX005125.1	3.7316	2.8914
10	19401789	19401963	175	14729 ENSDARG00000083353	14729	+	ENSDARG00000083353	19439294	19439413	upstream	-37505	37331	NearestStart	BX005125.1	4.34498	3.28286
10	19402712	19402936	225	14730 ENSDARG00000083353	14730	+	ENSDARG00000083353	19439294	19439413	upstream	-36582	36358	NearestStart	BX005125.1	3.26322	2.50385
10	19566530	19566701	172	14733 ENSDARG00000054050	14733	+	ENSDARG00000054050	19556080	19580283	inside	10450	10450	NearestStart	vsig8a	9.05143	5.96702
10	19570005	19570973	969	14734 ENSDARG00000043465	14734	+	ENSDARG00000043465	19584773	19596695	upstream	-14768	13800	NearestStart	atp6v1b2	3.34286	2.5699
10	19608197	19608367	171	14735 ENSDARG00000079681	14735	+	ENSDARG00000079681	19603082	19619538	inside	5115	5115	NearestStart	CABZ01059627.2	3.19828	2.47626
10	19683890	19684713	824	14736 ENSDARG00000076949	14736	+	ENSDARG00000076949	19625601	19627994	downstream	58289	55896	NearestStart	zgc:173837	3.35434	2.57733
10	19693721	19693904	184	14737 ENSDARG00000076949	14737	+	ENSDARG00000076949	19625601	19627994	downstream	68120	65727	NearestStart	zgc:173837	3.15799	2.45016
10	19703014	19703182	169	14738 ENSDARG00000076949	14738	+	ENSDARG00000076949	19625601	19627994	downstream	77413	75020	NearestStart	zgc:173837	3.04833	2.43772
10	20162527	20162694	168	14744 ENSDARG00000013110	14744	+	ENSDARG00000013110	20141545	20181526	inside	20982	18832	NearestStart	dmtn	3.47456	2.79664
10	20223784	20223960	177	14745 ENSDARG00000057456	14745	+	ENSDARG00000057456	20214096	20268316	inside	9688	9688	NearestStart	ppp3ccb	4.34053	3.38689
10	20243250	20243434	185	14746 ENSDARG00000057456	14746	+	ENSDARG00000057456	20214096	20268316	inside	29154	24882	NearestStart	ppp3ccb	3.15799	2.45016
10	20244302	20244468	167	14747 ENSDARG00000057456	14747	+	ENSDARG00000057456	20214096	20268316	inside	30206	23848	NearestStart	ppp3ccb	3.38962	2.60018
10	20252195	20252469	275	14748 ENSDARG00000076858	14748	+	ENSDARG00000076858	20290436	20290756	upstream	-38241	37967	NearestStart	C8orf4 (1 of 2)	3.41507	2.62453
10	20422956	20423122	167	14750 ENSDARG00000088146	14750	+	ENSDARG00000088146	20426572	20482737	upstream	-3616	3450	NearestStart	r3hcc1	3.14485	2.44165
10	20680235	20680410	176	14758 ENSDARG00000077515	14758	+	ENSDARG00000077515	20671395	20687191	inside	8840	6781	NearestStart	letm2	3.40557	2.61051
10	20709865	20710034	170	14759 ENSDARG00000044048	14759	+	ENSDARG00000044048	20709903	20713984	overlapStart	-38	38	NearestStart	prnpb	3.67492	2.76332
10	21467160	21467349	190	14779 ENSDARG00000027523	14779	+	ENSDARG00000027523	21476476	21510402	upstream	-9316	9127	NearestStart	TRPC7 (1 of 3)	3.64965	3.0675
10	21488764	21488956	193	14780 ENSDARG00000094461	14780	+	ENSDARG00000094461	21478572	21486176	downstream	10192	2588	NearestStart	si:dkey-106m10.6	3.19828	2.47626
10	21537840	21538007	168	14781 ENSDARG00000017230	14781	+	ENSDARG00000017230	21525859	21551798	inside	11981	11981	NearestStart	fbxw11b	3.07638	2.48795
10	21602463	21603148	686	14785 ENSDARG00000089562	14785	+	ENSDARG00000089562	21604160	21616378	upstream	-1697	1012	NearestStart	BX957322.2	3.28606	2.56187
10	21604188	21604371	184	14786 ENSDARG00000089562	14786	+	ENSDARG00000089562	21604160	21616378	inside	28	28	NearestStart	BX957322.2	3.36603	2.5849
10	21687544	21687708	165	14788 ENSDARG00000092081	14788	+	ENSDARG00000092081	21695879	21727403	upstream	-8335	8171	NearestStart		3.00587	2.44928
10	21705962	21706135	174	14789 ENSDARG00000092081	14789	+	ENSDARG00000092081	21695879	21727403	inside	10083	10083	NearestStart		3.42173	2.62097
10	22035940	22036108	169	14790 ENSDARG00000088911	14790	+	ENSDARG00000088911	22081320	22082311	upstream	-45380	45212	NearestStart	CR774179.2	3.19828	2.47626
10	22038112	22038287	176	14791 ENSDARG00000088911	14791	+	ENSDARG00000088911	22081320	22082311	upstream	-43208	43033	NearestStart	CR774179.2	3.35461	2.71742
10	22040934	22041106	173	14792 ENSDARG00000088911	14792	+	ENSDARG00000088911	22081320	22082311	upstream	-40386	40214	NearestStart	CR774179.2	3.06496	2.48148
10	22072873	22073139	267	14793 ENSDARG00000088911	14793	+	ENSDARG00000088911	22081320	22082311	upstream	-8447	8181	NearestStart	CR774179.2	4.68384	3.61184
10	22229648	22229809	162	14794 ENSDARG00000014329	14794	+	ENSDARG00000014329	22234687	22245329	upstream	-5039	4878	NearestStart	npm1a	4.10453	3.45368
10	22547042	22547210	169	14800 ENSDARG00000079251	14800	+	ENSDARG00000079251	22582236	22678339	upstream	-35194	35026	NearestStart	nlgn2b	3.06193	2.7313
10	22562090	22562257	168	14801 ENSDARG00000079251	14801	+	ENSDARG00000079251	22582236	22678339	upstream	-20146	19979	NearestStart	nlgn2b	3.34286	2.5699
10	22576829	22577017	189	14802 ENSDARG00000079251	14802	+	ENSDARG00000079251	22582236	22678339	upstream	-5407	5219	NearestStart	nlgn2b	7.4831	4.99906
10	22581102	22583373	2272	14803 ENSDARG00000079251	14803	+	ENSDARG00000079251	22582236	22678339	overlapStart	-1134	1134	NearestStart	nlgn2b	3.0209	2.36138
10	22589840	22590012	173	14804 ENSDARG00000079251	14804	+	ENSDARG00000079251	22582236	22678339	inside	7604	7604	NearestStart	nlgn2b	3.76296	3.10742
10	22637671	22638020	350	14805 ENSDARG00000079251	14805	+	ENSDARG00000079251	22582236	22678339	inside	55435	40319	NearestStart	nlgn2b	3.43808	2.63156
10	22639223	22640109	887	14806 ENSDARG00000079251	14806	+	ENSDARG00000079251	22582236	22678339	inside	56987	38230	NearestStart	nlgn2b	3.2613	2.51707
10	22840443	22840607	165	14808 ENSDARG00000056929	14808	+	ENSDARG00000056929	22924269	22963924	upstream	-83826	83662	NearestStart	kdm6bb	3.1847	2.46746
10	22891989	22892157	169	14809 ENSDARG00000056929	14809	+	ENSDARG00000056929	22924269	22963924	upstream	-32280	32112	NearestStart	kdm6bb	3.00838	2.33154
10	22968055	22969633	1579	14811 ENSDARG00000056920	14811	+	ENSDARG00000056920	22972294	22979870	upstream	-4239	2661	NearestStart	tmem88a	4.29919	3.12296
10	23312163	23312356	194	14814 ENSDARG00000057110	14814	+	ENSDARG00000057110	23319646	23328578	upstream	-7483	7290	NearestStart	slc25a1a	3.08698	2.42235
10	23314258	23314428	171	14815 ENSDARG00000057110	14815	+	ENSDARG00000057110	23319646	23328578	upstream	-5388	5218	NearestStart	slc25a1a	5.3653	3.70405
10	23333325	23333516	192	14816 ENSDARG00000057110	14816	+	ENSDARG00000057110	23319646	23328578	downstream	13679	4747	NearestStart	slc25a1a	3.15364	2.67431
10	23437600	23437799	200	14817 ENSDARG00000003984	14817	+	ENSDARG00000003984	23359145	23399550	downstream	78455	38050	NearestStart	LTN1	3.14485	2.44165
10	23439636	23439844	209	14818 ENSDARG00000003984	14818	+	ENSDARG00000003984	23359145	23399550	downstream	80491	40086	NearestStart	LTN1	3.38962	2.60018
10	23447639	23447801	163	14819 ENSDARG00000003984	14819	+	ENSDARG00000003984	23359145	23399550	downstream	88494	48089	NearestStart	LTN1	3.26851	2.52174
10	23467146	23467364	219	14820 ENSDARG00000003984	14820	+	ENSDARG00000003984	23359145	23399550	downstream	108001	67596	NearestStart	LTN1	3.14215	2.48118
10	23476028	23476318	291	14821 ENSDARG00000003984	14821	+	ENSDARG00000003984	23359145	23399550	downstream	116883	76478	NearestStart	LTN1	3.38997	2.62921
10	23675489	23675653	165	14825 ENSDARG00000087677	14825	+	ENSDARG00000087677	23683888	23684418	upstream	-8399	8235	NearestStart	CT827808.2	3.34286	2.5699
10	23728993	23729170	178	14826 ENSDARG00000089784	14826	+	ENSDARG00000089784	23725493	23726012	downstream	3500	2981	NearestStart	CT827808.1	3.22543	2.54186
10	23743865	23744035	171	14827 ENSDARG00000025150	14827	+	ENSDARG00000025150	23761247	23764988	upstream	-17382	17212	NearestStart	si:dkey-181c13.1	3.09369	2.40852
10	23769903	23770091	189	14828 ENSDARG00000026805	14828	+	ENSDARG00000026805	23772007	23773181	upstream	-2104	1916	NearestStart	CR847844.1	7.43411	5.18101
10	23774142	23774333	192	14829 ENSDARG00000088727	14829	+	ENSDARG00000088727	23776146	23781512	upstream	-2004	1813	NearestStart	CR847844.6	3.4523	2.71835
10	24215255	24215417	163	14830 ENSDARG00000086718	14830	+	ENSDARG00000086718	24414503	24424113	upstream	-199248	199086	NearestStart	si:ch73-77n15.2	3.04571	2.38958
10	24276580	24276974	395	14831 ENSDARG00000086718	14831	+	ENSDARG00000086718	24414503	24424113	upstream	-137923	137529	NearestStart	si:ch73-77n15.2	3.1847	2.46746
10	24288962	24289141	180	14832 ENSDARG00000086718	14832	+	ENSDARG00000086718	24414503	24424113	upstream	-125541	125362	NearestStart	si:ch73-77n15.2	3.09939	2.45731
10	24319603	24319780	178	14833 ENSDARG00000086718	14833	+	ENSDARG00000086718	24414503	24424113	upstream	-94900	94723	NearestStart	si:ch73-77n15.2	3.33042	2.5359
10	24383922	24384087	166	14834 ENSDARG00000086718	14834	+	ENSDARG00000086718	24414503	24424113	upstream	-30581	30416	NearestStart	si:ch73-77n15.2	4.95785	3.41691
10	24443712	24443875	164	14835 ENSDARG00000086718	14835	+	ENSDARG00000086718	24414503	24424113	downstream	29209	19599	NearestStart	si:ch73-77n15.2	3.10242	2.53538
10	24774325	24774719	395	14841 ENSDARG00000085954	14841	+	ENSDARG00000085954	24784946	24785062	upstream	-10621	10227	NearestStart	5S_rRNA	3.32291	2.53744
10	24862854	24863059	206	14843 ENSDARG00000092557	14843	+	ENSDARG00000092557	24870816	24877188	upstream	-7962	7757	NearestStart	si:ch211-69k21.3	3.31273	2.53115
10	24946425	24946600	176	14846 ENSDARG00000062347	14846	+	ENSDARG00000062347	24995231	25052835	upstream	-48806	48631	NearestStart	mtus2	3.06743	2.42578
10	24948940	24949110	171	14847 ENSDARG00000062347	14847	+	ENSDARG00000062347	24995231	25052835	upstream	-46291	46121	NearestStart	mtus2	3.03566	2.52361
10	24952826	24953011	186	14848 ENSDARG00000062347	14848	+	ENSDARG00000062347	24995231	25052835	upstream	-42405	42220	NearestStart	mtus2	3.10253	2.44161
10	24965798	24965963	166	14849 ENSDARG00000062347	14849	+	ENSDARG00000062347	24995231	25052835	upstream	-29433	29268	NearestStart	mtus2	3.82966	2.84697
10	24985788	24985952	165	14850 ENSDARG00000062347	14850	+	ENSDARG00000062347	24995231	25052835	upstream	-9443	9279	NearestStart	mtus2	3.15377	2.4266
10	25709264	25709492	229	14859 ENSDARG00000029461	14859	+	ENSDARG00000029461	25703516	25709249	downstream	5748	15	NearestStart	cd209	3.34286	2.5699
10	25834539	25834715	177	14864 ENSDARG00000017067	14864	+	ENSDARG00000017067	25830712	25838818	inside	3827	3827	NearestStart	chordc1b	3.23994	2.50324
10	25905489	25906034	546	14866 ENSDARG00000069159	14866	+	ENSDARG00000069159	25900835	25912318	inside	4654	4654	NearestStart	rab38b	3.15517	2.74987
10	26063757	26063965	209	14869 ENSDARG00000002196	14869	+	ENSDARG00000002196	26004029	26016671	downstream	59728	47086	NearestStart	bach1	3.56563	2.68927
10	26391207	26391371	165	14875 ENSDARG00000002394	14875	+	ENSDARG00000002394	26361124	26363478	downstream	30083	27729	NearestStart	ugt5d1	3.64943	2.73853
10	26538407	26538588	182	14877 ENSDARG00000043857	14877	+	ENSDARG00000043857	26582376	26596488	upstream	-43969	43788	NearestStart	ufm1	3.01647	2.38837
10	26641897	26642780	884	14878 ENSDARG00000076856	14878	+	ENSDARG00000076856	26616760	26746559	inside	25137	25137	NearestStart	frem2a	3.86994	2.86323
10	26711564	26712593	1030	14879 ENSDARG00000056678	14879	+	ENSDARG00000056678	26752552	26762609	upstream	-40988	39959	NearestStart	trim47	3.20019	2.52747
10	26713430	26713614	185	14880 ENSDARG00000056678	14880	+	ENSDARG00000056678	26752552	26762609	upstream	-39122	38938	NearestStart	trim47	3.03949	2.3538
10	26714864	26715036	173	14881 ENSDARG00000056678	14881	+	ENSDARG00000056678	26752552	26762609	upstream	-37688	37516	NearestStart	trim47	4.73336	3.83524
10	26734467	26734640	174	14882 ENSDARG00000056678	14882	+	ENSDARG00000056678	26752552	26762609	upstream	-18085	17912	NearestStart	trim47	9.14983	5.7665
10	26739722	26739907	186	14883 ENSDARG00000056678	14883	+	ENSDARG00000056678	26752552	26762609	upstream	-12830	12645	NearestStart	trim47	3.40557	2.61051
10	26760387	26760779	393	14884 ENSDARG00000056678	14884	+	ENSDARG00000056678	26752552	26762609	inside	7835	1830	NearestStart	trim47	3.26178	2.56228
10	26772399	26772576	178	14885 ENSDARG00000056678	14885	+	ENSDARG00000056678	26752552	26762609	downstream	19847	9790	NearestStart	trim47	3.01626	2.39338
10	26929650	26929846	197	14889 ENSDARG00000085681	14889	+	ENSDARG00000085681	26940659	26940773	upstream	-11009	10813	NearestStart	5S_rRNA	3.01353	2.42104
10	26947929	26948101	173	14890 ENSDARG00000085681	14890	+	ENSDARG00000085681	26940659	26940773	downstream	7270	7156	NearestStart	5S_rRNA	3.77301	2.9122
10	26962131	26962403	273	14891 ENSDARG00000085681	14891	+	ENSDARG00000085681	26940659	26940773	downstream	21472	21358	NearestStart	5S_rRNA	3.11201	2.40852
10	26973202	26973376	175	14892 ENSDARG00000085681	14892	+	ENSDARG00000085681	26940659	26940773	downstream	32543	32429	NearestStart	5S_rRNA	3.21307	2.52774
10	26976267	26976442	176	14893 ENSDARG00000085681	14893	+	ENSDARG00000085681	26940659	26940773	downstream	35608	35494	NearestStart	5S_rRNA	3.29773	2.54067
10	26992552	26992724	173	14894 ENSDARG00000085681	14894	+	ENSDARG00000085681	26940659	26940773	downstream	51893	51779	NearestStart	5S_rRNA	3.06891	2.39247
10	27179778	27179967	190	14899 ENSDARG00000075382	14899	+	ENSDARG00000075382	27205604	27232313	upstream	-25826	25637	NearestStart	slc9a6b	3.26851	2.52174
10	27193071	27193316	246	14900 ENSDARG00000075382	14900	+	ENSDARG00000075382	27205604	27232313	upstream	-12533	12288	NearestStart	slc9a6b	3.1968	2.4753
10	27194651	27194874	224	14901 ENSDARG00000075382	14901	+	ENSDARG00000075382	27205604	27232313	upstream	-10953	10730	NearestStart	slc9a6b	3.32764	2.56004
10	27221250	27222072	823	14902 ENSDARG00000056653	14902	+	ENSDARG00000056653	27233377	27256439	upstream	-12127	11305	NearestStart	fhl1b	3.00764	2.3523
10	27234245	27234536	292	14903 ENSDARG00000056653	14903	+	ENSDARG00000056653	27233377	27256439	inside	868	868	NearestStart	fhl1b	3.32764	2.56004
10	27240347	27240511	165	14904 ENSDARG00000056653	14904	+	ENSDARG00000056653	27233377	27256439	inside	6970	6970	NearestStart	fhl1b	3.01118	2.50458
10	27260052	27261004	953	14905 ENSDARG00000094386	14905	+	ENSDARG00000094386	27269965	27288086	upstream	-9913	8961	NearestStart	gpr112b	3.53277	2.67646
10	27296961	27297122	162	14906 ENSDARG00000095400	14906	+	ENSDARG00000095400	27302968	27313479	upstream	-6007	5846	NearestStart	si:ch73-52f15.5	3.42173	2.62097
10	27309145	27309449	305	14907 ENSDARG00000095400	14907	+	ENSDARG00000095400	27302968	27313479	inside	6177	4030	NearestStart	si:ch73-52f15.5	3.12165	2.48904
10	27340029	27340218	190	14908 ENSDARG00000090629	14908	+	ENSDARG00000090629	27324755	27328140	downstream	15274	11889	NearestStart	tmtops3b	3.8918	3.03084
10	27401799	27402401	603	14910 ENSDARG00000094211	14910	+	ENSDARG00000094211	27401878	27407170	overlapStart	-79	79	NearestStart	si:ch211-263p13.6	3.29871	2.60162
10	27403280	27403850	571	14911 ENSDARG00000094211	14911	+	ENSDARG00000094211	27401878	27407170	inside	1402	1402	NearestStart	si:ch211-263p13.6	3.06707	2.75663
10	27440258	27440448	191	14912 ENSDARG00000056511	14912	+	ENSDARG00000056511	27435706	27446890	inside	4552	4552	NearestStart	arr3a	3.45463	2.64228
10	27466897	27468131	1235	14913 ENSDARG00000069106	14913	+	ENSDARG00000069106	27470478	27499497	upstream	-3581	2347	NearestStart	fam89b	3.0838	2.50119
10	27517296	27517481	186	14914 ENSDARG00000079895	14914	+	ENSDARG00000079895	27507673	27560986	inside	9623	9623	NearestStart	ehbp1l1b	3.34286	2.5699
10	27519224	27519442	219	14915 ENSDARG00000079895	14915	+	ENSDARG00000079895	27507673	27560986	inside	11551	11551	NearestStart	ehbp1l1b	3.26294	2.88531
10	27581323	27581484	162	14916 ENSDARG00000073696	14916	+	ENSDARG00000073696	27579911	27596158	inside	1412	1412	NearestStart	frmd8	3.07814	2.61025
10	27582960	27583132	173	14917 ENSDARG00000073696	14917	+	ENSDARG00000073696	27579911	27596158	inside	3049	3049	NearestStart	frmd8	3.99287	2.94944
10	27612355	27612529	175	14918 ENSDARG00000032816	14918	+	ENSDARG00000032816	27608248	27613869	inside	4107	1340	NearestStart	tm7sf2	3.08119	2.52464
10	27613539	27613767	229	14919 ENSDARG00000032816	14919	+	ENSDARG00000032816	27608248	27613869	inside	5291	102	NearestStart	tm7sf2	3.35826	2.57987
10	29088926	29089094	169	14942 ENSDARG00000092578	14942	+	ENSDARG00000092578	29110003	29113590	upstream	-21077	20909	NearestStart	si:ch211-222e20.4	3.43808	2.63156
10	29341376	29341588	213	14947 ENSDARG00000015199	14947	+	ENSDARG00000015199	29269282	29412166	inside	72094	70578	NearestStart	cblb	3.06891	2.39247
10	29908342	29908510	169	14950 ENSDARG00000012866	14950	+	ENSDARG00000012866	29878858	29966096	inside	29484	29484	NearestStart	picalma	6.49943	4.34499
10	30087766	30087952	187	14952 ENSDARG00000076691	14952	+	ENSDARG00000076691	30080290	30596601	inside	7476	7476	NearestStart	dlg2	3.43808	2.63156
10	30130752	30130916	165	14953 ENSDARG00000076691	14953	+	ENSDARG00000076691	30080290	30596601	inside	50462	50462	NearestStart	dlg2	3.29737	2.75966
10	30144555	30144729	175	14954 ENSDARG00000076691	14954	+	ENSDARG00000076691	30080290	30596601	inside	64265	64265	NearestStart	dlg2	3.1847	2.46746
10	30180913	30181075	163	14955 ENSDARG00000088186	14955	+	ENSDARG00000088186	30210599	30210713	upstream	-29686	29524	NearestStart	5S_rRNA	3.08123	2.40045
10	30214379	30214545	167	14956 ENSDARG00000088186	14956	+	ENSDARG00000088186	30210599	30210713	downstream	3780	3666	NearestStart	5S_rRNA	3.14191	2.45081
10	30230863	30231035	173	14957 ENSDARG00000088186	14957	+	ENSDARG00000088186	30210599	30210713	downstream	20264	20150	NearestStart	5S_rRNA	3.2259	2.49414
10	30257556	30258526	971	14958 ENSDARG00000088186	14958	+	ENSDARG00000088186	30210599	30210713	downstream	46957	46843	NearestStart	5S_rRNA	4.05008	3.2324
10	30939678	30939848	171	14962 ENSDARG00000018065	14962	+	ENSDARG00000018065	30871275	31602225	inside	68403	68403	NearestStart	ntm	3.30444	2.74562
10	31016595	31017410	816	14963 ENSDARG00000018065	14963	+	ENSDARG00000018065	30871275	31602225	inside	145320	145320	NearestStart	ntm	3.01147	2.51667
10	31747595	31747774	180	14971 ENSDARG00000081351	14971	+	ENSDARG00000081351	31748459	31748579	upstream	-864	685	NearestStart	5S_rRNA	3.45389	2.66485
10	32239164	32239583	420	14985 ENSDARG00000027129	14985	+	ENSDARG00000027129	32234967	32246226	inside	4197	4197	NearestStart	tmem218	3.72556	2.80724
10	32262438	32262615	178	14986 ENSDARG00000009387	14986	+	ENSDARG00000009387	32256930	32292860	inside	5508	5508	NearestStart	robo4	3.40899	2.58996
10	32270954	32271802	849	14987 ENSDARG00000009387	14987	+	ENSDARG00000009387	32256930	32292860	inside	14024	14024	NearestStart	robo4	3.32764	2.56004
10	32280156	32280517	362	14988 ENSDARG00000009387	14988	+	ENSDARG00000009387	32256930	32292860	inside	23226	12343	NearestStart	robo4	3.26851	2.52174
10	32565168	32565338	171	14997 ENSDARG00000079474	14997	+	ENSDARG00000079474	32579106	32587865	upstream	-13938	13768	NearestStart	MSANTD2	3.13439	2.52612
10	32570615	32570814	200	14998 ENSDARG00000079474	14998	+	ENSDARG00000079474	32579106	32587865	upstream	-8491	8292	NearestStart	MSANTD2	4.19561	3.21116
10	32592043	32592205	163	14999 ENSDARG00000077039	14999	+	ENSDARG00000077039	32600558	32681061	upstream	-8515	8353	NearestStart	esama	3.23994	2.50324
10	32610651	32611059	409	15000 ENSDARG00000077039	15000	+	ENSDARG00000077039	32600558	32681061	inside	10093	10093	NearestStart	esama	3.09369	2.40852
10	32647702	32647981	280	15001 ENSDARG00000084542	15001	+	ENSDARG00000084542	32647447	32647561	downstream	255	141	NearestStart	5S_rRNA	4.30057	3.13468
10	32675213	32675384	172	15002 ENSDARG00000084542	15002	+	ENSDARG00000084542	32647447	32647561	downstream	27766	27652	NearestStart	5S_rRNA	3.13185	2.43323
10	32809974	32810143	170	15004 ENSDARG00000061549	15004	+	ENSDARG00000061549	32764017	32816265	inside	45957	6122	NearestStart	foxo1b	3.67367	2.81969
10	32861080	32861504	425	15005 ENSDARG00000004363	15005	+	ENSDARG00000004363	32906129	32993054	upstream	-45049	44625	NearestStart	lhfp	3.0778	2.46305
10	32873038	32873225	188	15006 ENSDARG00000004363	15006	+	ENSDARG00000004363	32906129	32993054	upstream	-33091	32904	NearestStart	lhfp	3.95741	3.06454
10	32905813	32906150	338	15007 ENSDARG00000004363	15007	+	ENSDARG00000004363	32906129	32993054	overlapStart	-316	21	NearestStart	lhfp	3.29223	2.51863
[truncated: 33,244 more rows]
